# Supplementary material for: DNA Methylation Biomarkers Predict Objective Responses to PD-1/PD-L1 Inhibition Blockade
Source: Front Genet. 2019 Aug 16;10:724. doi: 10.3389/fgene.2019.00724 (PMC6707807; doi:10.3389/fgene.2019.00724)
Supplement: Supplementary file 1 [file Table_1.xlsx]

## Sheet: Sheet1
CpG	Gene_Symbol	Chromosome	Genomic_Coordinate	Spearman's rho	P value
cg02358190	MAST4	5	66187002	-0.925142	3.91302e-08
cg04033580	C22orf45;UPB1	22	24891666	-0.853898	6.53199e-06
cg13459303	TMEM176B;TMEM176A	7	150499276	-0.829117	2.10662e-05
cg24644201	CREB3L1	11	46299066	0.822922	2.74351e-05
cg25626312	CREB3L1	11	46299204	0.81776	3.39333e-05
cg03885527	PLIN2	9	19125654	-0.813629	4.00363e-05
cg05690644	GDF6	8	97158015	-0.810532	4.52057e-05
cg23393637		14	95513095	-0.810532	4.52057e-05
cg26981651	RNF5;RNF5P1	6	32147670	-0.810532	4.52057e-05
cg11313335	TAP1	6	32814921	-0.807434	5.09328e-05
cg15006881	GDF6	8	97158052	-0.807434	5.09328e-05
cg14091149	ZBTB17	1	16273971	-0.803304	5.95206e-05
cg16736989	TMEM176B	7	150495791	-0.803304	5.95206e-05
cg06641342	CYB561	17	61514920	0.802272	6.18502e-05
cg06144260	P2RX6P	22	21397511	-0.799174	6.93097e-05
cg14374866	PPAP2B	1	56983336	-0.796077	7.75201e-05
cg03246791		2	113582698	-0.795044	8.04341e-05
cg03749154		1	31155158	-0.794011	8.34405e-05
cg10319399	PLEC1	8	145018285	0.794011	8.34405e-05
cg00650672	MAGI1	3	65764475	-0.792979	8.65419e-05
cg02911270	EIF2C2	8	141629513	0.792979	8.65419e-05
cg27508960	RTEL1	20	62317640	-0.790914	9.30388e-05
cg12256550	CREB3L1	11	46298946	0.786784	0.000107281
cg17484237	HAVCR2	5	156536107	-0.784719	0.000115068
cg26328954		1	179557513	-0.784719	0.000115068
cg01432609	RPTOR	17	78638554	0.783686	0.000119137
cg19286686	ACVR1	2	158731699	0.780589	0.000132086
cg07527105	BANP	16	88053339	0.776459	0.000151188
cg14038482	SLC45A1	1	8384484	-0.774393	0.000161583
cg24501315	KRBA1	7	149416907	-0.774393	0.000161583
cg06797389	PATL2	15	44969481	-0.773361	0.000167003
cg14208102	TREX1	3	48507165	0.773361	0.000167003
cg14551952	INHBB	2	121107444	-0.773361	0.000167003
cg00255099	SLC6A18	5	1225525	-0.772328	0.000172576
cg04144714	LYST;MIR1537	1	236017325	-0.772328	0.000172576
cg04365123	GDF6	8	97156397	-0.772328	0.000172576
cg10389032	MGAT5	2	135157316	-0.772328	0.000172576
cg13276570	ANKRD33B	5	10567643	-0.772328	0.000172576
cg21281201	COL4A2	13	111143644	-0.772328	0.000172576
cg26665234	NEURL1B	5	172067042	-0.772328	0.000172576
cg10254872	WASL	7	123389622	0.771296	0.000178305
cg19729479	HLA-G	6	29797279	-0.771296	0.000178305
cg26763284	PLEC1	8	145018185	0.771296	0.000178305
cg02370953	ABCC1	16	16184299	-0.770263	0.000184194
cg20168823	BRUNOL4	18	34916738	-0.769231	0.000190247
cg00187414	TBC1D1	4	37892193	0.768198	0.000196467
cg16243606	PPAP2B	1	57018645	-0.768198	0.000196467
cg16270990		11	130542897	-0.768198	0.000196467
cg23329073	METRNL	17	81038827	0.766133	0.000209423
cg01150641	AGRN	1	976168	0.765101	0.000216166
cg18511546	HLA-C	6	31238388	-0.765101	0.000216166
cg06391871	GLI2	2	121600240	-0.764068	0.000223092
cg21094739	ACE	17	61572645	-0.764068	0.000223092
cg23625715	AGRN	1	976172	0.763036	0.000230204
cg06975067		13	20692525	0.762003	0.000237506
cg19145858		7	129781681	0.759938	0.000252698
cg05047486	MSL1	17	38277603	0.758906	0.000260596
cg16499947	FGFR2	10	123329113	-0.757873	0.000268701
cg25244200		10	61473847	-0.757873	0.000268701
cg24080571		10	45144017	-0.756841	0.000277017
cg16051114	DHCR24	1	55317188	-0.755808	0.000285549
cg16084133		22	28074146	-0.755808	0.000285549
cg16539433	PLXNA4	7	131888700	-0.755808	0.000285549
cg02675344	UNC5B	10	72975138	-0.754776	0.000294301
cg04979599	AFAP1L1	5	148650899	-0.754776	0.000294301
cg14235846	NXN	17	800745	-0.753743	0.000303278
cg11082282	CHD9	16	53089278	0.75271	0.000312484
cg23762517	HIVEP3	1	42384310	0.75271	0.000312484
cg27076454	AGAP1	2	236579007	0.75271	0.000312484
cg01946364	CPLX2	5	175296158	-0.751678	0.000321925
cg11053632	BANP	16	88053094	0.751678	0.000321925
cg25145687	HCCA2;KRTAP5-1;LOC338651	11	1606664	-0.751678	0.000321925
cg00659495	LOC400043	12	54520336	0.750645	0.000331604
cg22572614	TNFSF10	3	172241975	-0.750645	0.000331604
cg25786265	HLA-E	6	30458998	-0.750645	0.000331604
cg25961567	NCK2	2	106363603	-0.750645	0.000331604
cg03341377	CX3CR1	3	39309355	-0.749613	0.000341526
cg03986311		1	179557221	-0.749613	0.000341526
cg08653369	CLRN1	3	150644434	-0.749613	0.000341526
cg25663770	NCR2	6	41302149	-0.749613	0.000341526
cg05517541	FYN	6	112115209	-0.74858	0.000351697
cg18965684	GJB4	1	35224142	-0.747548	0.000362122
cg16201780	THY1	11	119295429	-0.745483	0.000383752
cg04587428	NDUFS6	5	1814728	-0.74445	0.000394967
cg13480937	ASTN1	1	177112230	-0.74445	0.000394967
cg25467652	AGTRAP	1	11795976	0.74445	0.000394967
cg05229416	EPHB2	1	23111123	-0.743418	0.000406457
cg20154947	PLEC1	8	145018010	0.743418	0.000406457
cg20395773	ZBTB38	3	141120919	0.742385	0.000418226
cg24917527	FZD2	17	42634414	0.742385	0.000418226
cg23618477		6	169334872	-0.741353	0.000430279
cg05591126		17	45317262	-0.74032	0.000442623
cg07470207		8	132828746	-0.74032	0.000442623
cg27518898	IL10RB	21	34638397	0.74032	0.000442623
cg12049875	RIN2	20	19955868	0.739288	0.000455263
cg08601457	FYN	6	112115117	-0.738255	0.000468204
cg14615152	CSMD2	1	34093099	-0.738255	0.000468204
cg21883115		1	113392617	0.737223	0.000481452
cg23337501	SLC6A18	5	1225328	-0.73619	0.000495013
cg02304945	TUBB3	16	89992524	0.735158	0.000508893
cg03138364	PBX1	1	164758770	-0.735158	0.000508893
cg08330972	ZFYVE28	4	2403930	0.735158	0.000508893
cg09269866	FOXD2;MGC12982	1	47900197	0.735158	0.000508893
cg19599165	TMEM37	2	120195527	-0.735158	0.000508893
cg21647220	CRABP2	1	156675879	0.735158	0.000508893
cg24298421	CASZ1	1	10856943	0.735158	0.000508893
cg26156382	PRSS35	6	84222308	0.735158	0.000508893
cg02440719	UNC5B	10	73013749	-0.734125	0.000523097
cg15094788	POU2F3	11	120190444	-0.734125	0.000523097
cg25607920	HIVEP3	1	42384365	0.734125	0.000523097
cg00651488		16	85236465	0.733093	0.000537633
cg03154077	HLA-B	6	31323284	-0.733093	0.000537633
cg04636564		6	169335969	-0.733093	0.000537633
cg07958878	SLC45A1	1	8384595	-0.733093	0.000537633
cg11019014	HLA-E	6	30460798	-0.733093	0.000537633
cg13038847		22	28073997	-0.73206	0.000552505
cg14894368	NAPSA	19	50869332	-0.73206	0.000552505
cg22862634	EML3;MTA2	11	62369728	0.73206	0.000552505
cg12028152		15	64753898	0.731027	0.00056772
cg18449389	BCL2L2	14	23776482	0.731027	0.00056772
cg19646897	HAVCR2	5	156536379	-0.731027	0.00056772
cg03440588	FOXD2;MGC12982	1	47900320	0.729995	0.000583284
cg27349540		17	46580381	-0.729995	0.000583284
cg15268456		8	144260671	-0.728962	0.000599204
cg21571937	FZD2	17	42634416	0.728962	0.000599204
cg10112407	AGAP1	2	236578808	0.72793	0.000615486
cg23149852		11	116344575	-0.72793	0.000615486
cg24537986	BTRC	10	103114734	0.72793	0.000615486
cg00533586	C2CD4C	19	409510	0.726897	0.000632137
cg05201185	HLA-E	6	30459139	-0.726897	0.000632137
cg12612336	PRPSAP1	17	74350433	0.725865	0.000649163
cg24168308	APP	21	27372387	-0.725865	0.000649163
cg27239842	ZFYVE28	4	2403781	0.725865	0.000649163
cg01928078	IL10RB	21	34638373	0.724832	0.00066657
cg27220934	C12orf75	12	105723904	0.724832	0.00066657
cg01765164		16	84953424	-0.7238	0.000684366
cg20105257	HLA-E	6	30460244	-0.7238	0.000684366
cg26278214	TRIM26	6	30173616	-0.7238	0.000684366
cg27428208		2	42229179	-0.7238	0.000684366
cg02664812		1	88928467	0.722767	0.000702558
cg03421440	BRDT	1	92414520	-0.722767	0.000702558
cg03845363	TOM1L2	17	17753516	-0.722767	0.000702558
cg08284263		10	92958627	-0.722767	0.000702558
cg10601943	HLA-F	6	29692824	-0.722767	0.000702558
cg15340334	HLA-B	6	31322298	-0.722767	0.000702558
cg20981182	CREB3L1	11	46299168	0.722767	0.000702558
cg00754617	FAM83E;SPACA4	19	49109288	-0.721735	0.000721152
cg05281708	ZNF35	3	44690673	0.721735	0.000721152
cg05303280	GLDN	15	51632611	-0.721735	0.000721152
cg21548220	DMPK	19	46284048	0.721735	0.000721152
cg02155957		1	46930731	-0.720702	0.000740155
cg11384014	CLSTN2	3	139658735	-0.720702	0.000740155
cg13967936	GJA4	1	35260066	-0.720702	0.000740155
cg14116139		2	241908253	-0.720702	0.000740155
cg15639556	EPHB2	1	23080947	-0.720702	0.000740155
cg16059978		11	2308487	-0.720702	0.000740155
cg16383503	ZNF423	16	49802298	-0.720702	0.000740155
cg17185817	GPR3	1	27719012	0.720702	0.000740155
cg05729804	HS6ST1	2	129026321	-0.71967	0.000759574
cg13497301	REEP1	2	86564636	0.71967	0.000759574
cg16465769	SLC22A7	6	43266151	-0.71967	0.000759574
cg18050233	CCDC152;SEPP1	5	42800967	-0.71967	0.000759574
cg05704960	ST5	11	8892087	0.718637	0.000779418
cg08405073	CCDC159;TMEM205	19	11456857	0.718637	0.000779418
cg12220703	DSCAML1	11	117389445	-0.718637	0.000779418
cg21924070	SPSB4	3	140788453	-0.718637	0.000779418
cg00674024	TECPR2;CINP	14	102829918	0.717605	0.000799692
cg08638320	FOXD2;MGC12982	1	47900265	0.717605	0.000799692
cg18001780		11	128500564	-0.717605	0.000799692
cg21344746	ZMIZ1	10	80831230	0.717605	0.000799692
cg23854103	GNG7	19	2543602	0.717605	0.000799692
cg25786406	C22orf23;POLR2F	22	38349564	0.717605	0.000799692
cg01751188	RTDR1;GNAZ	22	23412225	0.716572	0.000820404
cg01866427		13	113598068	0.716572	0.000820404
cg03063797	SAV1	14	51135466	0.716572	0.000820404
cg07215975	PTPRE	10	129785064	-0.716572	0.000820404
cg10580269		2	69056515	0.716572	0.000820404
cg05412855	TAP1	6	32814929	-0.71554	0.000841562
cg07369374		6	40359130	-0.71554	0.000841562
cg09152582		1	88928362	0.71554	0.000841562
cg12332902	ZAP70	2	98330020	-0.71554	0.000841562
cg06270975	DEAF1	11	656624	-0.714507	0.000863173
cg08757695		16	65256595	-0.714507	0.000863173
cg10782575	C11orf21;TSPAN32	11	2322543	-0.714507	0.000863173
cg16297030	AGXT2	5	35047946	-0.714507	0.000863173
cg25577670	SVIL	10	29804970	-0.714507	0.000863173
cg01942127	CACNA1D	3	53529259	0.713475	0.000885246
cg07185119	EHD3	2	31459843	-0.713475	0.000885246
cg14378039		20	41873421	-0.713475	0.000885246
cg13917619	DUT	15	48623422	0.712442	0.000907786
cg24358395		4	139580260	-0.712442	0.000907786
cg26222311	AGRN	1	976227	0.712442	0.000907786
cg27493997	CRABP2	1	156675392	0.712442	0.000907786
cg02497019	LAMB2	3	49171343	0.711409	0.000930803
cg03025413		8	69831844	-0.711409	0.000930803
cg04544533	NCOR2	12	124811985	0.711409	0.000930803
cg16903068	KIAA1549	7	138646765	-0.711409	0.000930803
cg17076443	FYN	6	112115190	-0.711409	0.000930803
cg18666379		10	44503867	-0.711409	0.000930803
cg23903774	PPARD	6	35370123	-0.711409	0.000930803
cg01460805	EGR3	8	22549804	0.710377	0.000954305
cg01944137	ZBTB1	14	64974907	-0.710377	0.000954305
cg04907849	HLA-E	6	30459317	-0.710377	0.000954305
cg09145851	UBE2I	16	1365773	0.710377	0.000954305
cg17043230		12	3427729	-0.710377	0.000954305
cg20013177		1	30427097	-0.710377	0.000954305
cg24999973	CAMTA1	1	7311132	-0.710377	0.000954305
cg03301376	EGR3	8	22549568	0.709344	0.000978298
cg24368899	EPHB2	1	23191470	-0.709344	0.000978298
cg24957423	KIAA1549	7	138554232	-0.709344	0.000978298
cg26017679	ARHGAP10	4	148936704	-0.709344	0.000978298
cg00315853	MMP28	17	34105872	-0.708312	0.00100279
cg04408858	SEC16B	1	177904004	-0.708312	0.00100279
cg05252626		11	130271817	-0.708312	0.00100279
cg16331674		22	28074071	-0.708312	0.00100279
cg21550172	PLEC1	8	145018075	0.708312	0.00100279
cg02188225	HLA-E	6	30459255	-0.707279	0.00102779
cg03338522	RADIL	7	4913562	-0.707279	0.00102779
cg04413147	FTCD	21	47575134	-0.707279	0.00102779
cg05914242	PRSS35	6	84222083	0.707279	0.00102779
cg08650125		8	144260730	-0.707279	0.00102779
cg09500002	NWD1	19	16918459	-0.707279	0.00102779
cg17633683	SLC6A18	5	1225331	-0.707279	0.00102779
cg23485436	KDM4B	19	5048645	0.707279	0.00102779
cg12643502	IGSF3	1	117151711	-0.706247	0.00105331
cg22438763	FOXD2;MGC12982	1	47900256	0.706247	0.00105331
cg23903809	ZNF761;LOC147804	19	53935640	0.706247	0.00105331
cg24551917	NRP2	2	206568291	-0.706247	0.00105331
cg02857325	MTHFSD	16	86564928	0.705214	0.00107936
cg04993082	C1orf55	1	226178964	-0.705214	0.00107936
cg06121507	S100A12	1	153347819	-0.705214	0.00107936
cg07751753	SH3RF3	2	109905948	-0.705214	0.00107936
cg08790734	PRDX5;TRMT112	11	64084599	0.705214	0.00107936
cg12124478	IQGAP3	1	156542480	0.705214	0.00107936
cg01771065		14	102102407	-0.704182	0.00110594
cg06969395	LOC100133050	5	99725277	-0.704182	0.00110594
cg10680210	CCDC88B	11	64107158	-0.704182	0.00110594
cg14951497	STAT1	2	191875807	-0.704182	0.00110594
cg21214613	HSPB7	1	16344536	0.704182	0.00110594
cg01658259	NFATC4	14	24837143	0.703149	0.00113306
cg06757796	ANTXR1	2	69309365	-0.703149	0.00113306
cg08036764	C22orf45;UPB1	22	24891220	-0.703149	0.00113306
cg17537935	SYNGR1	22	39778604	-0.703149	0.00113306
cg17631451	TREX1	3	48507354	0.703149	0.00113306
cg24364144	SERBP1	1	67875067	-0.703149	0.00113306
cg03999137	SLC22A12	11	64359693	-0.702117	0.00116073
cg04119843	DVL1	1	1284268	0.702117	0.00116073
cg13614383	SHC3	9	91762376	-0.702117	0.00116073
cg23066057		15	62537934	-0.702117	0.00116073
cg23252387	B3GALNT1	3	160822661	0.702117	0.00116073
cg23902361	VAMP5	2	85810844	-0.702117	0.00116073
cg03884592	HIVEP3	1	42384474	0.701084	0.00118896
cg09248054	AGRN	1	969257	0.701084	0.00118896
cg10043090	HCCA2	11	1536810	0.701084	0.00118896
cg15449870	AGTRAP	1	11795985	0.701084	0.00118896
cg18507053	PHF21B	22	45316338	-0.701084	0.00118896
cg21950518	IL6ST	5	55290746	0.701084	0.00118896
cg01022859	MRC2	17	60767314	-0.700052	0.00121776
cg02370781		5	140681065	-0.700052	0.00121776
cg02764438	CGNL1	15	57671034	-0.700052	0.00121776
cg07281370	MIR125B1;LOC399959	11	121970768	0.700052	0.00121776
cg09232021	MAF	16	79630003	-0.700052	0.00121776
cg11452596		10	134317900	-0.700052	0.00121776
cg13967811	EPB41L4A	5	111684298	-0.700052	0.00121776
cg14410503	TNS3	7	47343076	-0.700052	0.00121776
cg16685388	HIVEP3	1	42384056	0.700052	0.00121776
cg17862135	RND3	2	151331573	-0.700052	0.00121776
cg21112440	ZNF641	12	48744082	0.700052	0.00121776
cg26366360	PYCR1	17	79895491	0.700052	0.00121776
