# Supplementary material for: DNA Methylation Biomarkers Predict Objective Responses to PD-1/PD-L1 Inhibition Blockade
Source: Front Genet. 2019 Aug 16;10:724. doi: 10.3389/fgene.2019.00724 (PMC6707807; doi:10.3389/fgene.2019.00724)
Supplement: Supplementary file 2 [file Table_2.xlsx]

## Sheet: Sheet1
ID	Description	GeneRatio	BgRatio	pvalue	p.adjust	qvalue	geneID	Count
hsa04650	Natural killer cell mediated cytotoxicity	9/82	133/7389	1.46e-05	0.00275706	0.00248758	7535/8743/3135/3133/3107/3106/9436/2534/53358	9
hsa05416	Viral myocarditis	6/82	59/7389	4.38e-05	0.00353151	0.00318632	3134/3135/3133/3107/3106/2534	6
hsa05330	Allograft rejection	5/82	38/7389	5.61e-05	0.00353151	0.00318632	3134/3135/3133/3107/3106	5
hsa05332	Graft-versus-host disease	5/82	41/7389	8.15e-05	0.0038527	0.00347612	3134/3135/3133/3107/3106	5
hsa04940	Type I diabetes mellitus	5/82	43/7389	0.000102933	0.00389087	0.00351056	3134/3135/3133/3107/3106	5
hsa05165	Human papillomavirus infection	12/82	319/7389	0.000185742	0.00474952	0.00428528	1855/6772/3913/9223/3134/3135/3133/3107/3106/90993/1284/2535	12
hsa04612	Antigen processing and presentation	6/82	77/7389	0.000196494	0.00474952	0.00428528	3134/3135/3133/3107/3106/6890	6
hsa05167	Kaposi's sarcoma-associated herpesvirus infection	9/82	186/7389	0.000201038	0.00474952	0.00428528	6772/3572/3134/3135/3133/3107/3106/4776/2788	9
hsa04145	Phagosome	8/82	152/7389	0.000262142	0.00531788	0.00479808	3134/3135/3133/3107/3106/6890/10381/9902	8
hsa05320	Autoimmune thyroid disease	5/82	53/7389	0.000281369	0.00531788	0.00479808	3134/3135/3133/3107/3106	5
hsa04218	Cellular senescence	8/82	160/7389	0.000371376	0.00638092	0.00575722	776/3134/3135/3133/3107/3106/8945/4776	8
hsa05168	Herpes simplex infection	8/82	185/7389	0.000972237	0.0153127	0.013816	6772/3134/3135/3133/3107/3106/6890/25833	8
hsa04144	Endocytosis	9/82	244/7389	0.0014415	0.0209572	0.0189087	30845/116987/3134/3135/3133/3107/3106/8976/2263	9
hsa05203	Viral carcinogenesis	8/82	201/7389	0.00165684	0.0222283	0.0200556	3572/3134/3135/3133/3107/3106/1960/90993	8
hsa05169	Epstein-Barr virus infection	8/82	203/7389	0.00176415	0.0222283	0.0200556	3134/3135/3133/3107/3106/9612/3588/5435	8
hsa05130	Pathogenic Escherichia coli infection	4/82	55/7389	0.00312691	0.0369366	0.0333262	8440/2534/8976/10381	4
hsa04550	Signaling pathways regulating pluripotency of stem cells	6/82	139/7389	0.00431743	0.0479997	0.043308	1855/3625/90/3572/2263/2535	6
