# Supplementary material for: DNA Methylation Biomarkers Predict Objective Responses to PD-1/PD-L1 Inhibition Blockade
Source: Front Genet. 2019 Aug 16;10:724. doi: 10.3389/fgene.2019.00724 (PMC6707807; doi:10.3389/fgene.2019.00724)
Supplement: Supplementary file 3 [file Table_3.xlsx]

## Sheet: Sheet1
Tumor types	ORR (literature)	ORR predicted by CpGs-based model	ORR predicted by TMB-based model (previously reported)	ORR predicted by TMB-based (TCGA) model
ACC	0.06	0.0740295	0.100271	0.0695242
BRCA	0.052	0.0956415	0.13718	0.0927393
CESC	0.208	0.167993	0.175131	0.167648
UCEC	0.13	0.116184	0.15544	0.159697
ESCA	0.112	0.144064	0.166819	0.179846
GBM	0.08	0.0842921	0.100271	0.120465
HNSC	0.16	0.171213	0.166819	0.174854
LIHC	0.2	0.187333	0.131341	0.164435
SKCM	0.387	0.319138	0.281061	0.268907
BLCA	0.182	0.167109	0.206201	0.217996
LUSC	0.2	0.17171	0.2303	0.237767
KIRC	0.25	0.198204	0.100271	0.120465
LUAD	0.19	0.206271	0.191779	0.219613
MESO	0.167	0.151672	0.056481	0.0739139
OV	0.097	0.0999981	0.131341	0.142559
PAAD	0	0.0857005	0.0919594	0.0960079
SARC	0.11	0.107181	0.175131	0.105054
UVM	0.036	0.0733447	0.0213353	0.0116345
