# Supplementary material for: DNA Methylation Biomarkers Predict Objective Responses to PD-1/PD-L1 Inhibition Blockade
Source: Front Genet. 2019 Aug 16;10:724. doi: 10.3389/fgene.2019.00724 (PMC6707807; doi:10.3389/fgene.2019.00724)
Supplement: Supplementary file 4 [file Table_4.xlsx]

## Sheet: Sheet1
CpG	Spearman's rho	P value
cg22438763	0.35701	2.59277e-153
cg08638320	0.34772	5.10966e-145
cg09269866	0.344373	4.24963e-142
cg03440588	0.324455	1.89191e-125
cg07281370	0.270578	2.31358e-86
cg19145858	0.26879	3.30991e-85
cg20981182	0.267781	1.47329e-84
cg10043090	0.26319	1.20725e-81
cg10580269	0.260971	2.94342e-80
cg21214613	0.25881	6.42275e-79
cg09248054	0.256816	1.07511e-77
cg00651488	0.242928	1.81474e-69
cg23252387	0.237319	2.73166e-66
cg24644201	0.234177	1.5135e-64
cg05281708	0.23042	1.70409e-62
cg00187414	0.230308	1.96017e-62
cg11053632	0.224727	1.86565e-59
cg06641342	0.22423	3.40453e-59
cg08330972	0.221072	1.50526e-57
cg27076454	0.213062	1.72798e-53
cg12256550	0.211969	6.00849e-53
cg01942127	0.211847	6.90348e-53
cg27239842	0.208629	2.59742e-51
cg21950518	0.205741	6.39763e-50
cg14208102	0.199208	7.52549e-47
cg02857325	0.198476	1.6362e-46
cg00659495	0.198272	2.03057e-46
cg03301376	0.197095	7.03333e-46
cg12028152	0.19656	1.23292e-45
cg27493997	0.191629	2.0232e-43
cg25467652	0.188291	5.90754e-42
cg15449870	0.188117	7.03325e-42
cg17631451	0.187235	1.6955e-41
cg19286686	0.187087	1.96426e-41
cg07527105	0.185011	1.53049e-40
cg01460805	0.180581	1.12644e-38
cg23485436	0.180253	1.54308e-38
cg23903809	0.179177	4.30294e-38
cg10112407	0.178055	1.24481e-37
cg02664812	0.175284	1.66616e-36
cg10254872	0.172194	2.85827e-35
cg23854103	0.170175	1.80635e-34
cg25786406	0.169529	3.18096e-34
cg21112440	0.166604	4.27414e-33
cg04119843	0.165368	1.26378e-32
cg11082282	0.165341	1.29447e-32
cg20154947	0.164831	2.01896e-32
cg13497301	0.164332	3.11549e-32
cg03063797	0.163563	6.0618e-32
cg27518898	0.162704	1.2704e-31
cg25626312	0.161241	4.43581e-31
cg05914242	0.161147	4.80504e-31
cg02497019	0.160732	6.83658e-31
cg22862634	0.160068	1.19889e-30
cg21548220	0.158891	3.2294e-30
cg18449389	0.157851	7.69574e-30
cg24537986	0.156404	2.55077e-29
cg01432609	0.152743	5.09316e-28
cg12049875	0.152376	6.7553e-28
cg09152582	0.151518	1.34236e-27
cg04544533	0.150575	2.84177e-27
cg21647220	0.149804	5.22981e-27
cg12612336	0.146444	7.17684e-26
cg01751188	0.143425	7.16327e-25
cg02911270	0.143052	9.49039e-25
cg08405073	0.141629	2.75215e-24
cg08790734	0.141321	3.45949e-24
cg21344746	0.140881	4.79407e-24
cg12124478	0.140022	9.03965e-24
cg20395773	0.138234	3.34195e-23
cg21550172	0.135294	2.78789e-22
cg00674024	0.132369	2.15631e-21
cg13917619	0.132344	2.19506e-21
cg03884592	0.131635	3.58646e-21
cg05704960	0.129513	1.53568e-20
cg09145851	0.127742	5.07478e-20
cg21571937	0.127604	5.5678e-20
cg05047486	0.12697	8.57523e-20
cg01928078	0.125341	2.49978e-19
cg27220934	0.125244	2.68616e-19
cg21883115	0.124575	4.13046e-19
cg01866427	0.121628	2.7704e-18
cg16685388	0.119395	1.1359e-17
cg25607920	0.118135	2.49107e-17
cg24298421	0.118079	2.57926e-17
cg01150641	0.11465	2.09133e-16
cg01658259	0.114584	2.17589e-16
cg00533586	0.113301	4.68362e-16
cg26156382	0.101714	3.22767e-13
cg26366360	0.0973155	3.21559e-12
cg10319399	0.0972831	3.26925e-12
cg02304945	0.0949636	1.05502e-11
cg23329073	0.091391	6.07369e-11
cg23762517	0.0850252	1.1684e-09
cg23625715	0.0844677	1.49893e-09
cg26763284	0.0819649	4.49762e-09
cg24917527	0.0716985	2.926e-07
cg26222311	0.066545	1.94841e-06
cg06975067	0.0405921	0.00372256
cg17185817	0.0381726	0.00638232
cg24501315	0.0160023	0.252979
cg24080571	-0.371398	1.01397e-166
cg14615152	-0.363438	3.2303e-159
cg18507053	-0.352106	7.17895e-149
cg25244200	-0.348585	8.86586e-146
cg14378039	-0.344009	8.78277e-142
cg01771065	-0.343222	4.20757e-141
cg21924070	-0.34183	6.66088e-140
cg11384014	-0.34033	1.28338e-138
cg07470207	-0.335718	1.03467e-134
cg12220703	-0.332867	2.49392e-132
cg03749154	-0.326439	4.72214e-127
cg24999973	-0.325647	2.18388e-126
cg08757695	-0.318761	6.47255e-121
cg16736989	-0.318326	1.42555e-120
cg15268456	-0.317224	1.04328e-119
cg14116139	-0.312748	3.11645e-116
cg18050233	-0.311436	3.16324e-115
cg16539433	-0.309227	1.53032e-113
cg13459303	-0.308115	1.06351e-112
cg04408858	-0.306919	8.48752e-112
cg05591126	-0.306777	1.08578e-111
cg13480937	-0.306484	1.80213e-111
cg06121507	-0.303901	1.53433e-109
cg26328954	-0.300653	3.84751e-107
cg18666379	-0.299576	2.36743e-106
cg00255099	-0.295525	2.04612e-103
cg23337501	-0.294909	5.66725e-103
cg08653369	-0.293569	5.15589e-102
cg00315853	-0.291648	1.19464e-100
cg16383503	-0.291192	2.50883e-100
cg04365123	-0.289028	8.36012e-99
cg03986311	-0.288569	1.75074e-98
cg17633683	-0.285613	1.98434e-96
cg08650125	-0.283885	3.06822e-95
cg03999137	-0.282974	1.28891e-94
cg01946364	-0.282708	1.96049e-94
cg14951497	-0.279909	1.55343e-92
cg17862135	-0.277348	8.12651e-91
cg17043230	-0.270136	4.6531e-86
cg03138364	-0.267659	1.76195e-84
cg06144260	-0.267498	2.23547e-84
cg07369374	-0.267044	4.36413e-84
cg23393637	-0.266597	8.41244e-84
cg02370781	-0.26154	1.30215e-80
cg07958878	-0.260669	4.6993e-80
cg16499947	-0.260159	9.74326e-80
cg25145687	-0.25978	1.61453e-79
cg18965684	-0.259212	3.62869e-79
cg24551917	-0.257957	2.14874e-78
cg23149852	-0.257584	3.63923e-78
cg16084133	-0.257374	4.89962e-78
cg05229416	-0.257277	5.61137e-78
cg14551952	-0.256754	1.17282e-77
cg23066057	-0.255185	1.05722e-76
cg03341377	-0.251934	9.60332e-75
cg05303280	-0.25141	1.97207e-74
cg16297030	-0.250927	3.82945e-74
cg02155957	-0.250474	7.3562e-74
cg06757796	-0.247822	2.61726e-72
cg13967936	-0.246591	1.37635e-71
cg25663770	-0.246266	2.12989e-71
cg23618477	-0.245582	5.31888e-71
cg17076443	-0.244786	1.53984e-70
cg16270990	-0.244671	1.85259e-70
cg21094739	-0.244435	2.46023e-70
cg24358395	-0.24434	2.79127e-70
cg01765164	-0.240529	4.24411e-68
cg17484237	-0.240424	4.87004e-68
cg14894368	-0.240379	5.16412e-68
cg03246791	-0.239417	1.86294e-67
cg03338522	-0.238873	3.66581e-67
cg02440719	-0.237878	1.32859e-66
cg04636564	-0.236362	9.33715e-66
cg09500002	-0.235531	2.70144e-65
cg16243606	-0.233526	3.45384e-64
cg00754617	-0.230997	8.29518e-63
cg20013177	-0.230931	9.25815e-63
cg27349540	-0.230315	1.94348e-62
cg13038847	-0.228677	1.48287e-61
cg03025413	-0.227987	3.47378e-61
cg14374866	-0.226268	2.86009e-60
cg02675344	-0.223062	1.39217e-58
cg20168823	-0.221755	6.66739e-58
cg04979599	-0.21864	2.67662e-56
cg19599165	-0.2171	1.62709e-55
cg16051114	-0.214596	2.96747e-54
cg24368899	-0.213352	1.24028e-53
cg10782575	-0.213335	1.26347e-53
cg06391871	-0.212846	2.26295e-53
cg07751753	-0.211083	1.64143e-52
cg10680210	-0.209946	5.92858e-52
cg10601943	-0.209893	6.28753e-52
cg04144714	-0.208894	1.92953e-51
cg16331674	-0.208524	2.91793e-51
cg04033580	-0.206344	3.2896e-50
cg16465769	-0.204204	3.44982e-49
cg15094788	-0.202142	3.24153e-48
cg11452596	-0.200869	1.27662e-47
cg05252626	-0.199534	5.32138e-47
cg26278214	-0.197413	5.03203e-46
cg11313335	-0.196772	9.86971e-46
cg04993082	-0.196339	1.55425e-45
cg05729804	-0.19626	1.68919e-45
cg18001780	-0.19531	4.554e-45
cg12643502	-0.194175	1.53736e-44
cg16201780	-0.194098	1.60106e-44
cg13614383	-0.191679	1.92318e-43
cg19646897	-0.189915	1.15372e-42
cg08601457	-0.189069	2.75484e-42
cg25577670	-0.189051	2.75653e-42
cg15006881	-0.187406	1.43056e-41
cg14091149	-0.18613	5.07707e-41
cg10389032	-0.184844	1.8024e-40
cg07185119	-0.184473	2.59422e-40
cg02358190	-0.181535	4.50547e-39
cg23903774	-0.17953	3.0752e-38
cg06797389	-0.178812	6.0849e-38
cg08036764	-0.177141	2.94372e-37
cg25786265	-0.175481	1.38723e-36
cg07215975	-0.174016	5.38487e-36
cg03421440	-0.173982	5.55703e-36
cg17537935	-0.173752	6.97345e-36
cg26017679	-0.173111	1.23666e-35
cg06969395	-0.169671	2.79895e-34
cg05517541	-0.168957	5.30285e-34
cg16059978	-0.162938	1.03883e-31
cg19729479	-0.161698	3.00675e-31
cg03845363	-0.160146	1.12316e-30
cg04413147	-0.159728	1.59733e-30
cg26665234	-0.157459	1.06576e-29
cg04587428	-0.154178	1.57706e-28
cg23902361	-0.15373	2.26803e-28
cg04907849	-0.151936	9.61104e-28
cg26981651	-0.150215	3.78036e-27
cg14410503	-0.148404	1.56868e-26
cg21281201	-0.148086	2.01009e-26
cg24168308	-0.145663	1.30768e-25
cg03154077	-0.144282	3.74585e-25
cg12332902	-0.141205	3.77177e-24
cg27428208	-0.138574	2.60942e-23
cg13276570	-0.130201	9.60921e-21
cg05690644	-0.128892	2.33958e-20
cg00650672	-0.123695	7.32336e-19
cg01944137	-0.123144	1.04636e-18
cg05412855	-0.116518	6.73634e-17
cg13967811	-0.116219	8.088e-17
cg01022859	-0.11449	2.30116e-16
cg25961567	-0.111244	1.57264e-15
cg15639556	-0.107856	1.10189e-14
cg05201185	-0.107448	1.38792e-14
cg24364144	-0.106724	2.08368e-14
cg02370953	-0.104856	5.8777e-14
cg08284263	-0.102738	1.86403e-13
cg27508960	-0.100221	7.15894e-13
cg14235846	-0.0978985	2.39644e-12
cg18511546	-0.0951692	9.52003e-12
cg02764438	-0.0946282	1.24693e-11
cg14038482	-0.0941965	1.55187e-11
cg22572614	-0.0915768	5.55418e-11
cg15340334	-0.0848253	1.27779e-09
cg02188225	-0.0766892	4.10845e-08
cg16903068	-0.0763921	4.64807e-08
