# Supplementary material for: DNA Methylation Biomarkers Predict Objective Responses to PD-1/PD-L1 Inhibition Blockade
Source: Front Genet. 2019 Aug 16;10:724. doi: 10.3389/fgene.2019.00724 (PMC6707807; doi:10.3389/fgene.2019.00724)
Supplement: Supplementary file 5 [file Table_5.xlsx]

## Sheet: Sheet1
Subnetworks	Spearman's rho	P value
NWD1 TEX10 WDR82 CDC16	0.755808	0.000285549
SH2D4A ATP6V1E1 DTD1 NDRG1	0.73619	0.000495013
MTFMT PRSS35 C21orf33 CCDC58	0.721735	0.000721152
ANKRD39 PSMA1 PSMA2 PSMA3 RPS3 SH3BP2	0.71967	0.000759574
RACGAP1 RFC1 RND2 ROCK2 SHCBP1 SMNDC1 VRK1 CD2AP CRIM1 KIF20A KIF20B KIF23 LIG3 LRIT1 PSMD1	0.689726	0.00153901
P3H1 WDR48 CRTAP KIF21B NUDT21	0.687661	0.00161101
TNKS BABAM1 LNPEP MCL1 SH3BP2	0.683531	0.00176339
ANKS1A EPHA8 KLF15 PIK3R3 SH3BP2	0.682499	0.0018033
AFG1L C1QBP CHCHD2 DDAH1 ECH1 PMPCB XPNPEP3	0.681466	0.00184395
USP40 GMPS HID1 PFAS	0.663913	0.00265952
KDM4A WDR48 CAPZA1 EPHB2	0.661848	0.00277241
RETREG3 RNF170 SEC62 ATP9A CD47 CERS6 GPR89B	0.651523	0.00339763
CD3E IGKV3D-7 NCK1 NCK2 CD247 CD3D	0.649458	0.00353556
IFT80 IFT88 TEX10 WDR82 CDC16 CORO1A IFT52 IFT57	0.647393	0.00367804
TBC1D21 ATP5F1A ATP5F1B ATP5F1C ATP5F1D	0.647393	0.00367804
MUC6 PRSS1 PRSS3 CELA1 CRIM1 FREM2 GOPC	0.64636	0.00375103
RASSF4 STK3 STK4 MST1	0.637068	0.00446278
NPEPL1 PFKP PLCG1 PPAT PRRC1 SUMO2 TIPRL TPI1 TPT1 ALDH8A1 ARHGDIA ATRIP CCDC25 COMMD4 CSTF1 GDA HMBS KHK MCMBP NDRG3 NIF3L1	0.636035	0.00454823
LALBA B4GALT1 CLU HSPA8	0.63397	0.00472314
ELP6 NELFB PIPOX PSMA2 PSMA3 PSMA4 PSMA6 PSMB5 PSMB6 PSMB8 PSMC4 PSMC5 ELP4 ELP5	0.62984	0.00508942
ASB8 ELOC RPS3 SH3BP2	0.62984	0.00508942
TAP1 ABCD3 B2M CYC1 GADD45GIP1 LTN1 MCAT MRPL40 SDHA SFXN1 SRSF3	0.627775	0.00528104
PSME1 PSME2 PSRC1 RBBP6 UBL7 USP5 CSE1L GARS NUBP2 OXCT1 PAK2 PARVB PHPT1 PRDX3 PSMA1 PSMA3 PSMA4 PSMA6 PSMA7 PSMB1 PSMB10 PSMB2 PSMB4 PSMB6 PSMB7 PSMB8 PSMB9 PSMC2 PSMC4 PSMD1 PSMD12 PSMD14 PSMD6	0.624677	0.00557944
CFH GREB1L LRRC53 SAP130 C3 CCDC39	0.62158	0.0058914
RAB42 RABGEF1 BIRC2 BIRC3 ECI2	0.615385	0.00655779
LMX1B MAB21L1 MEIS1 MEIS2 PBX1 PBX2 PBX3 SSBP2 SSBP3 SSBP4 TCF3 IDI2 LDB1 LDB2	0.615385	0.00655779
PRMT3 RPS2 VCP FBL LSM14A LSM14B MRPS5 PABPN1 PDCD2L	0.614352	0.00667456
TNKS2 ARPIN C15orf38-AP3S2 LNPEP MAPK1 MCL1 SH3BP2	0.61332	0.00679301
PYCR2 PYCR3 CDC16 CDC23 COPB2 MSH2 MYO1F NUDT5 PYCR1	0.60919	0.00728395
KTI12 MAP2K4 ELP3 GPR35	0.608157	0.00741106
LPIN1 NFATC4 UCKL1 CTDNEP1	0.608157	0.00741106
SLC11A2 ATP2A1 ATP2A2 ATP2A3 ATP2C2 FAU NDFIP1 NDFIP2 NDUFV1 NEDD4 NEDD4L	0.608157	0.00741106
MAB21L1 MEIS1 MEIS2 PBX1 PBX2 PBX3 LMX1B	0.606092	0.00767065
WDR81 GABARAP GABARAPL1 GABARAPL2 MAP1LC3A MAP1LC3B MAP1LC3C	0.606092	0.00767065
SCCPDH COQ9 CPT2 GLRX MDH1 NDUFA4 PGM1	0.605059	0.00780317
PSME2 PTMA TNN CAP1 DDTL GARS PSMA1 PSMA2 PSMA3 PSMA4 PSMA5 PSMA6 PSMB1 PSMB10 PSMB4 PSMB5 PSMB6 PSMB7 PSMB8 PSMB9 PSMC1 PSMC2 PSMC4 PSMC5 PSMD1 PSMD14 PSMD2 PSMD6 PSMD7 PSME1	0.604027	0.00793753
NRARP PPP1CA PPP1CB PPP1CC SH3BP2 LDAH	0.599897	0.00849377
FEM1B GLI1 PPM1F SH3BP2 APAF1 COPS2 COPS3 COPS6 CUL2 ELOC	0.599897	0.00849377
VWA1 AC100868.1 DLG5 NEURL1 NEURL1B OC90 PATJ PLA2G10 PLA2G1B PLA2G2A PLA2G2C PLA2G2D PLA2G2E PLA2G2F PLA2G5	0.598864	0.00863762
LYRM4 NDUFAB1 NFS1 NRDC PMPCA PMPCB SCLY BCKDHA C1QBP CHCHD2 DDAH1 ECH1 FXN HOGA1 IDE ISCU KRT74	0.597832	0.00878342
TSSK4 ACACB HACE1 HSPA8 LRRK2 PAICS PHLPP1 PRKAB1 PRKAB2	0.596799	0.0089312
ACOX1 CAT COX6B1 ECI1 GRHPR M6PR MRPL12 NUP62 PALLD PPWD1 TMED9	0.596799	0.0089312
SON SRRM2 SRSF11 SRSF5 SRSF7 TFPI TRIM26 U2AF1 USP25 USP39 ACIN1 BUD31 CDC5L CHCHD4 DDX21 DHX9 DIDO1 HNRNPM HP1BP3 HSPA8 ILF2 ILF3 NDUFAF2 NFIA NONO NXF1 PHGDH PPP1CA PRPF19 PRPF3 PRPF6 PSIP1 PUF60 RAN RBM17 RBM39 S100A9 SAFB SAMD7 2-Sep 7-Sep SF3B1 SF3B6 SFPQ SMARCB1 SNU13	0.596799	0.0089312
HOXC4 PBX1 PBX2 PBX3 PBX4 RCHY1	0.595767	0.00908097
DNAH17 KIFC1 KIFC2 KIFC3 MAPRE1 MAPRE2 MAPRE3 NOS2	0.594734	0.00923275
GPSM3 MAPK7 FGFR3 GNAI3	0.593702	0.00938657
HSPA4L HSPA8 HSPA9 HSPE1 ISCU MS4A13 MSN NAPA NUBP2 NUP188 PAIP1 PPP1R11 RCN1 STUB1 TAGLN2 TAGLN3 TKT TRAP1 TTC4 UBL7 VPS26A WDR1 CAD CALU DHX9 DIAPH1 DNAJA1 DNAJA2 DNAJA4 DNAJB1 DNAJC10 DNAJC2 DNAJC6 DNAJC8 DNAJC9 DUT EZR FKBP14 GRPEL1 GRPEL2 HINT1 HSP90AA1 HSP90AB1 HSP90B1	0.592669	0.00954244
MEOX2 PBX1 PBX2 PBX3 PBX4 RCHY1 MEOX1	0.591637	0.00970038
PDX1 RCHY1 SPOP PBX1 PBX2 PBX3 PBX4 PCIF1	0.591637	0.00970038
MEOX1 MEOX2 PBX1 PBX2 PBX3 PBX4 RCHY1	0.591637	0.00970038
ZNF281 KDM6A MED1 PIK3R3 STAT3 USP10	0.588539	0.0101868
ADCY7 CAP1 CAP2 PRKCD	0.587507	0.0103533
IGSF9B LRP5 LRP6 NPHS1 PTEN ADGRA3 EGFLAM EYS HSPG2	0.586474	0.0105219
USP48 VPS35 ZC3HAV1 ZFR DYNC1LI1 GMPS HID1 NCBP2 NUP188 PFAS UACA UBA6 UBC UCHL3 USP21	0.585441	0.0106927
AFAP1 MYO5C NMI SFXN4 SRC	0.585441	0.0106927
SYNJ2BP ZMPSTE24 ABCC2 ABCD3 CD55 COQ9 MGAT4B MRPL44 MRPL58 NT5E SEL1L SYNJ2	0.585441	0.0106927
FGF21 HSP90AA1 HSP90AB1 UMPS	0.585441	0.0106927
MRPS17 MRPS18B MRPS2 MRPS22 MRPS23 MRPS24 MRPS25 MRPS26 MRPS27 MRPS28 MRPS31 MRPS33 MRPS34 MRPS35 MRPS5 MRPS7 MRPS9 PTCD3 RPS13 RPS14 RPS2 RPS20 RPS23 RPS29 RPS5 RPSA AURKAIP1 C3 C4A C4B C5 CHCHD1 DAP3 ECSIT MRPS10 MRPS11 MRPS12 MRPS14 MRPS15 MRPS16	0.584409	0.0108657
FANK1 RPS3 RYBP SH3BP2 COPS5	0.583376	0.0110409
TXLNA TXLNB TXLNG TXNDC12 UFD1 WIPI2 XRN2 AZI2 CUL3 DDX17 DHX15 EPRS FUS IARS KARS MARS PDIA3 PFKP QARS RUVBL2 SDHB SMARCC2 TRPM8 TTC27	0.582344	0.0112184
SELE SELPLG CD44 GLG1	0.582344	0.0112184
MATN3 NEURL1 NEURL1B PBLD	0.582344	0.0112184
NIM1K PAICS PHLPP1 PRKAB1 PRKAB2 ACACB HACE1 LRRK2	0.580279	0.0115803
BBS1 BBS2 BBS7 BBS9 KEAP1 OSBPL10 ARL6	0.580279	0.0115803
THEMIS2 EIF4E3 LAT LCP2	0.579246	0.0117646
HEATR1 IBSP IMP3 IMP4 KRR1 LEO1 MED7 MPHOSPH10 MYBBP1A NAT10 NIFK NOC4L NOL6 NOP14 NOP56 NOP58 PNO1 PSMA2 PSMA5 PSMB8 PSMD3 PSMD8 PWP2 RP1 RPF1 RRP12 RRP9 RSL1D1 SRSF3 TBL3 UTP15 UTP18 UTP20 UTP23 UTP4 UTP6 WDR3 WDR36 WDR43 WDR46 WDR75 BMS1 DCAF13 DHX37 DMP1 FBL FCF1	0.579246	0.0117646
ZBTB43 ARSA EIF4A1 LAMTOR3 MARCKSL1 MSLN	0.578214	0.0119514
CNTN6 PTPRA PTPRD PTPRE PTPRF PTPRG PTPRZ1	0.577181	0.0121404
CNTN4 PTPRA PTPRD PTPRE PTPRF PTPRG PTPRZ1	0.577181	0.0121404
ANPEP C3 C4A C4B C5 DENND4A	0.576149	0.0123319
PDGFRB PHLPP1 PIK3CA PIK3R2 PIK3R3 PLCG1 PTEN PTK2 PTPN1 PTPN11 PTPN12 PTPN2 PTPRJ RAF1 SH2B2 SHC1 SHC2 SLC9A3R1 STAT1 STAT3 STAT5A TEP1 THUMPD1 VAV1 VEGFA AC007192.1 ACACB CBL COPB1 CRK CRKL EGFR FYN GAB1 GOLGA7 GRB2 HACE1 KDR KITLG KLK3 LAPTM4B LRRK2 NCK1 NCK2 PAICS PDGFB	0.575116	0.0125258
CRB2 MSN NEURL1 NEURL1B	0.575116	0.0125258
TECTA CRIM1 FREM2 GOPC	0.575116	0.0125258
PPP2R5E PPP3CA PPP3CB PPP3CC PPP4C PPP5C PPP5D1 SAMHD1 SGO1 API5 BHLHE41 CDC20 CRY1 CSNK1E 1-Dec FBXW11 IK PPEF1 PPEF2 PPM1B PPP1CA PPP2CA PPP2CB PPP2R1A PPP2R1B PPP2R5C PPP2R5D	0.575116	0.0125258
LRRC1 MAPRE2 PPIE RIPK4 DHX8	0.573051	0.0129208
MAP3K20 PAICS PHLPP1 ZNF112 ZNF33A ZNF567 ACACB HACE1 LRRK2 MAP2K7	0.572019	0.013122
HBA2 HBB HBD HBE1 HBG1 HBG2 HP HPR PLA2G3 AHSP B2M HBA1	0.572019	0.013122
NMI PLEKHG3 RAI14 SIPA1L3 SPTBN1 TMOD1 TMOD3 USP20 AFAP1 ARHGAP11A ASRGL1 CFL2 DSTN IFI35 IRF7 MYO5A NEXN	0.570986	0.0133257
MAB21L2 MEIS1 MEIS2 PBX1 PBX2 PBX3	0.570986	0.0133257
IKZF5 SGTA SGTB CRIM1	0.570986	0.0133257
IL10RA JAK1 JAK2 IL10	0.570986	0.0133257
SNAI3 STRIP1 CRIM1 GOPC SGTA SGTB	0.569954	0.0135319
TSSK3 ACACB HACE1 LRRK2 PAICS PHLPP1 PRKAB1 PRKAB2	0.568921	0.0137406
CNKSR1 CYTH3 RHOA RHOC RHOH SAMD12	0.567889	0.0139519
L3MBTL3 E2F1 E2F2 E2F3 E2F4 E2F6	0.567889	0.0139519
MMP10 MMP3 TIMP1 TIMP2	0.567889	0.0139519
MRPS34 MRPS35 MRPS5 MRPS7 MRPS9 PTCD3 RPS13 RPS14 RPS2 RPS20 RPS23 RPS29 RPS5 RPSA SLC25A5 TRMT10B USP42 A2M A2ML1 AC092647.5 ATP5MF AURKAIP1 C3 C4A C4B C5 CHCHD1 DAP3 HNRNPU ILF2 MRPL42 MRPS10 MRPS11 MRPS12 MRPS14 MRPS15 MRPS16 MRPS17 MRPS18B MRPS18C MRPS2 MRPS22 MRPS23 MRPS24 MRPS25 MRPS26 MRPS27 MRPS28 MRPS31 MRPS33	0.567889	0.0139519
SIGLEC10 VPREB1 B2M HLA-B IGLL5	0.567889	0.0139519
HIST1H1D ZNF662 AGPAT2 CCNB1IP1 CDK1 CDK2 CDK4 H2AFV H2AFZ	0.565824	0.0143822
HBA1 HBA2 HBB HBD HBE1 HBG1 HBG2 HP HPR PLA2G3 AHSP B2M CTNNB1	0.565824	0.0143822
SERPINA5 ACR CBL EPS8 F10 F11 F2 KLK1 KLK2 KLK3 KLKB1 PLAT PLAU PROC	0.564791	0.0146013
CDC14A CDC25B CDC6 CDK1 CDK2 CDK3 FZR1 GRTP1 MAP3K19 MAP3K2 MAP3K3 MOB1A MOB1B MOB2 PKMYT1 PLK1 PLK2 PLK3 PLK4 PLK5 RAD21 RAD21L1 TBC1D2 TBC1D2B TBC1D30 TWISTNB WEE1 WEE2 ZNRD1 CCNB1 CCNB2	0.563758	0.014823
SLC3A1 SLC7A8 SRR MRPL15 MRPL2 RPL11 RPL23A RPL27A RPL35 RPL8 RPL9 SDS SDSL	0.563758	0.014823
LVRN C3 C4A C4B C5 DENND4A	0.563758	0.014823
PTPN1 SLC25A3 SRC STAT3 TYK2 ZMPSTE24 ABL1 CDH2 CDK1 EGFR GRB2 GSK3B HNRNPU IGF1R ILF3 INSR ITGB1 JAK2 LAMTOR3 MAPK1 MAPK11 MAPK12 MAPK13 MAPK14 MAPK15 MAPK3 MAPK4 MAPK6 MAPK7 MARCKSL1 MCAT MET NCK1 NCK2 PDGFRB	0.563758	0.014823
PTCD3 RPS13 RPS20 RPS23 RPS29 RPS5 SYNCRIP TRMT10B A2M A2ML1 AC092647.5 ACIN1 AURKAIP1 BIRC7 C3 C4A C4B C5 CD55 CHCHD1 DAP3 FAM3C MPV17 MRPS10 MRPS11 MRPS12 MRPS14 MRPS15 MRPS16 MRPS17 MRPS18B MRPS18C MRPS2 MRPS22 MRPS23 MRPS24 MRPS25 MRPS26 MRPS27 MRPS28 MRPS31 MRPS33 MRPS34 MRPS35 MRPS5 MRPS7 MRPS9 NSA2 PLP2	0.562726	0.0150474
SPSB2 DDX4 ELOC EPHB2 SKP1	0.562726	0.0150474
PDILT PRDX1 PRDX2 PRDX3 PRDX4 PRDX5 PRDX6 RIPK4 TXNRD1 TXNRD2 TXNRD3 ACLY DLD GSR KIF15	0.562726	0.0150474
RAX2 CRX LDB1 LDB2	0.562726	0.0150474
TSSK1B TUFM ACACB CHEK2 HACE1 HSPA2 LRRK2 PAICS PHLPP1 PRKAB1 PRKAB2	0.561693	0.0152745
BLK CBL HACE1 LCP2 LRRK2 PAICS PHLPP1 UBE3A ACACB	0.561693	0.0152745
MRPS26 MRPS27 MRPS28 MRPS31 MRPS33 MRPS34 MRPS35 MRPS5 MRPS7 MRPS9 NCL NDUFB5 PTCD3 RPS13 RPS14 RPS20 RPS23 RPS29 RPS5 RPSA SLC25A3 SNRNP70 SRSF9 TRMT10B TSR1 USP42 A2M A2ML1 ABCC2 AC092647.5 AURKAIP1 C3 C4A C4B C5 CHCHD1 CPS1 DAP3 DYNLRB1 HNRNPA3 HNRNPR ILF2 MGST3 MRPL12 MRPL32 MRPL42 MRPS10 MRPS11 MRPS12 MRPS14 MRPS15 MRPS16 MRPS17 MRPS18B MRPS18C MRPS2 MRPS22 MRPS23 MRPS24 MRPS25	0.561693	0.0152745
DSTYK HACE1 LRRK2 PAICS PHLPP1 RAB14 ACACB	0.560661	0.0155042
CNTN3 PTPRA PTPRD PTPRE PTPRF PTPRG PTPRZ1	0.560661	0.0155042
KLHL9 UBE2D1 USP21 USP25 AURKB COPS5 COPS6 CUL3	0.560661	0.0155042
PSMC4 PSMC5 PSMC6 PSMD1 PSMD10 PSMD11 PSMD12 PSMD13 PSMD14 PSMD2 PSMD3 PSMD4 PSMD5 PSMD6 PSMD7 PSMD8 PSMD9 PSME1 PSME2 RAD23B RBBP4 RFC5 SEM1 SNCAIP STAMBP STAMBPL1 TMOD3 TUBA1B TUBA4A UBFD1 UBLCP1 UCHL5 USP14 YBX1 AC010132.3 AC018523.2 AC040162.1 ACTR1A ADRM1 AHSA1 ANKRD42 BAP1 BRCC3 CAD CCDC74B CCDC92 CDX1 CDX2 CDX4 COPS2 COPS5 COPS6 DCTN2 DNAJA2 DNTT ECPAS EIF3F EIF3I ELP1 ELP6 FTSJ3 GFPT1 HAC…	0.560661	0.0155042
LTN1 NEMF PRPF19 RPA1 RPA3 TAP1 GINS1	0.560661	0.0155042
PIM3 PRKAB1 PRKAB2 ACACB HACE1 LRRK2 PAICS PHLPP1	0.560661	0.0155042
S100A13 STK4 THOC7 FGF1 IL1A NUDT21	0.559628	0.0157367
UQCRQ VDAC2 ACAT1 AFG3L2 AL021546.1 ALDH1B1 ALDH3A2 ATP1A1 ATP1B1 ATP2A2 ATP5F1C ATP5MF ATP5MG ATP5PB ATP5PD C15orf48 CLPTM1L CLTC COX4I1 COX4I2 COX5B COX6A1 COX6A2 COX6C COX7A1 COX7B COX7C CPT2 CYC1 CYCS CYSTM1 DDOST DNAJA1 DNAJA3 DTL FAF2 GPD2 ILVBL IMMT IQGAP1 LAMTOR3 LMAN1 MT-CO1 MT-CO2 MT-CO3 MT-CYB NDUFA10 NDUFA2 NDUFA4 NDUFB7 NDUFS3 NDUFS8 PDCD6IP PDHB PHB PMPCA PMPCB RAB1A RAB1B SDHA SFXN…	0.559628	0.0157367
SERPINF2 CFD CTRB1 ELANE F11 KLK13 KLK2 KLK6 PLAU PLG PRSS1	0.559628	0.0157367
GUCY2D NUP43 CAP1 CAP2 CNGB1 CNGB3 GUCA1A GUCA1B	0.559628	0.0157367
SERPINE2 F2 KLK13 KLK2 PLAU	0.557563	0.0162101
PTPN7 EPHB2 MAPK1 MAPK11 MAPK12 MAPK13 MAPK14 MAPK15 MAPK3 MAPK4 MAPK6 MAPK7 PRKACA	0.556531	0.0164509
RPS6 RPS6KA1 RPS6KA2 RPS6KA3 RPS6KA4 RPS6KA6 RPS6KB1 RPS6KB2 RPS7 RPS8 RPS9 RPSA RRP9 RRS1 RSRC1 SGK1 SGK2 SLC25A5 SNU13 TUFM UBA52 UBB UBC UBD UBL4A UBL4B UBQLN1 UBQLN2 UBQLN4 UBQLNL UPF1 VASN WDR31 WDR36 ZFAND4 ABCE1 AC245033.1 AKT1 AKT2 AKT3 BMS1 CBX8 CLINT1 DDX18 DDX3X DENR DHX9 EBNA1BP2 EEF1A1 EEF2 EIF1 EIF1AX EIF1AY EIF1B EIF2S1 EIF2S2 EIF2S3 EIF2S3B EIF3C EIF3CL EIF3I EIF4E EIF5 EIF5B EIF6…	0.556531	0.0164509
DAP3 HIBCH METTL17 MRPL42 MRPS10 MRPS11 MRPS12 MRPS14 MRPS15 MRPS16 MRPS17 MRPS18A MRPS18B MRPS18C MRPS2 MRPS22 MRPS23 MRPS24 MRPS25 MRPS26 MRPS27 MRPS28 MRPS31 MRPS33 MRPS34 MRPS35 MRPS5 MRPS6 MRPS7 MRPS9 PFAS PTCD3 RPS11 RPS13 RPS14 RPS15 RPS15A RPS16 RPS2 RPS20 RPS23 RPS29 RPS5 RPSA SOD2 STOML2 TRMT10B YME1L1 A2M A2ML1 AC092647.5 AURKAIP1 C3 C4A C4B C5 CHCHD1 COX5A	0.555498	0.0166946
MR1 TMEM30A VPREB1 B2M CD8B HLA-C IGLL5	0.555498	0.0166946
SFXN4 SORBS2 TMOD3 AFAP1 BABAM1 C15orf48 COQ9 DAB2 MAIP1 NDUFA4 NEXN	0.555498	0.0166946
CATSPER1 CACNA1I CACNB1 CACNB2 CACNB3 CACNB4	0.555498	0.0166946
SERPINA1 CELA1 CTRB1 DERL1 DERL2 ELANE KLK3 KLK5 MAPK8 MIS12 PRSS1 PRSS3 PRTN3	0.555498	0.0166946
HSPA4 HSPA5 HSPA8 HSPA9 HSPD1 HSPE1 HSPH1 HUWE1 IRAK1 ISCU ISG15 LIMK1 LRRK2 MAP3K11 MAP3K5 MET METTL21A MKKS MS4A13 MSN PARK7 PIM1 PREP PSMC2 PSMD4 RAP1A RDX RPSA RUVBL1 SEC23IP SGTA SMG1 SOD1 STIP1 STUB1 TAGLN2 TAGLN3 TCP1 TRAP1 TTI1 TUBB UBE3A USP39 WDR1 ZAP70 ZW10 ABL1 BAG2 BAG3 BAG4 BAG5 CAD CCT2 CPS1 CRYAB DNAJA1 DNAJA2 DNAJA4 DNAJB1 DNAJB2 DNAJB4 DNAJB5 DNAJC10 DNAJC3 DNAJC5 DNAJC6 DNAJC7 …	0.554466	0.0169411
BLOC1S5 DTNBP1 TEX35 YOD1 BCAS4	0.554466	0.0169411
MRPS33 MRPS34 MRPS35 MRPS5 MRPS7 MRPS9 PTCD3 RPL6 RPS13 RPS14 RPS20 RPS23 RPS29 RPS5 TRA2A TRMT10B ZNF707 A2M A2ML1 AC092647.5 AURKAIP1 C3 C4A C4B C5 CDKN2AIP CHCHD1 DAP3 MRPL42 MRPS10 MRPS11 MRPS12 MRPS14 MRPS15 MRPS16 MRPS17 MRPS18B MRPS18C MRPS2 MRPS22 MRPS23 MRPS24 MRPS25 MRPS26 MRPS27 MRPS28 MRPS31	0.554466	0.0169411
INS-IGF2 INSR INSRR IDE IGF1R IGLL5 INS	0.554466	0.0169411
HOXC5 PBX1 PBX2 PBX3 PBX4 RCHY1	0.554466	0.0169411
UCHL5 UNC45A USP14 WDR61 XPNPEP1 XPO5 AC010132.3 AC018523.2 AC040162.1 ACTL6A ADRM1 ANKRD42 ARMT1 BRCC3 CCDC74B CCDC92 CIAPIN1 COMMD4 COPS2 ECPAS EIF3I INO80E MPND MYSM1 NFRKB PAAF1 PLCG1 PLRG1 POTEE PSMA1 PSMA2 PSMA3 PSMA4 PSMA5 PSMA6 PSMA7 PSMA8 PSMB1 PSMB10 PSMB11 PSMB2 PSMB4 PSMB5 PSMB6 PSMB7 PSMB8 PSMB9 PSMC1 PSMC2 PSMC3 PSMC4 PSMC5 PSMC6 PSMD1 PSMD10 PSMD11 PSMD12 PSMD13 PSMD14 PSMD2 PSMD3 …	0.553433	0.0171905
ADRB2 ARR3 ARRB1 ARRB2 CAV3 GNA11 GNA14 GNA15 GNG2 GRK2 GRK5 GRK6 IGLL5 KCNJ3 KCNJ5 KCNJ9 MAGI1 MAGI3 SRP14	0.553433	0.0171905
GABARAPL1 KXD1 LRBA LYST MOCS3 NAE1 NBEA NBEAL1 NBEAL2 NBR1 NSMAF RER1 SAE1 SQSTM1 UBA1 UBA2 UBA3 UBA5 UBA6 UBA7 ULK1 ULK2 ULK3 WDFY3 WDFY4 WDR81 ATG12 ATG3 ATG4A ATG4B ATG4C ATG4D ATG5 ATG7 DVL2	0.553433	0.0171905
FLT1 GOLGA7 GRB2 HACE1 HCK KDR LRRK2 NCK1 NRP1 PAICS PGF PHLPP1 PLCG1 PTK2 PTK2B PTPN11 PTPRB PTPRJ SHC1 SHC2 STAT1 STAT3 THUMPD1 VEGFA VEGFB ACACB CBL CRK CRKL CTNNB1	0.553433	0.0171905
KEAP1 MAD2L1 MAZ MYO7A NEIL2 NIPSNAP2 OSBPL10 PGAM5 PTMA PURA RBX1 SASS6 SLC39A3 SLK SQSTM1 TMEM160 TSC22D4 UBC USP11 VWA8 ZRANB1 AMER1 ASPA BBS1 COPG1 CUL2 CUL3 ERF ETF1 FAM129A FAM129B	0.553433	0.0171905
ITGB2 NOTCH2NL PTK2 PTK2B TLN1 TLNRD1 YWHAB FLNA FLNB FLNC ILK ITGAL ITGAX	0.553433	0.0171905
B4GALT3 GOLGA5 HPD LYZL4 POMGNT1 POMK REEP4 XYLT2 ZDHHC17 ANP32A ATP5F1B ATP5MC1	0.551368	0.0176979
MKRN1 SNIP1 TDP2 TRA2A EXOSC8 LUC7L LUC7L2	0.551368	0.0176979
LAPTM4B MET PDGFRB RETREG1 TNFRSF10B FGFR2	0.551368	0.0176979
BLOC1S1 BLOC1S2 CLTC DTNBP1 PBX2 TEX35 BCAS4	0.551368	0.0176979
SCRT2 SGTA SGTB CRIM1 GOPC	0.551368	0.0176979
EPHB1 GRB2 HACE1 INPPL1 LRRK2 NCK1 PAICS PHLPP1 PRKCG PTEN ABL1 ABL2 ACACB ACP1 AL691442.1 EFNA1 EFNA2 EFNA3 EFNA4 EFNA5 EFNB1 EFNB2 EFNB3	0.550336	0.0179561
COL14A1 DLG5 NEURL1 NEURL1B OC90 OGN PATJ PLA2G10 PLA2G1B PLA2G2A PLA2G2C PLA2G2D PLA2G2E PLA2G2F PLA2G5 AC100868.1 CNPY3	0.550336	0.0179561
DIRAS2 KSR2 PIK3CA PIK3CB PIK3CD PIK3CG RAB11FIP2 RAF1 RIPK4 ZDHHC13 ZDHHC17 ARAF BRAF CALM1	0.550336	0.0179561
PSMB10 PSMB11 PSMB2 PSMB4 PSMB5 PSMB6 PSMB8 PSMB9 PSMC1 PSMC2 PSMC3 PSMC4 PSMC5 PSMC6 PSMD1 PSMD11 PSMD12 PSMD13 PSMD14 PSMD2 PSMD3 PSMD4 PSMD5 PSMD6 PSMD7 PSMD8 PSME1 PSME2 PSME4 STAMBP STAMBPL1 UBFD1 UBLCP1 UCHL5 USP14 AC010132.3 AC018523.2 ADRM1 ANAPC2 BAP1 BRCC3 COPS2 COPS5 COPS6 EIF3F MPND MYSM1 POMP PSMA1 PSMA2 PSMA3 PSMA4 PSMA5 PSMA6 PSMA7 PSMA8 PSMB1	0.550336	0.0179561
YES1 AC007192.1 ACACB ATP6V1E1 CBLB CLIC4 CLIC5 CLIC6 CTNNB1 DYNLT1 EGFR EPHA6 EPHB2 FAF2 GRAP GRB2 HACE1 HNRNPH1 ILF2 JAK2 LRRK2 NEDD9 NPHS1 NSUN2 PAICS PHLPP1 PIK3R2 PIK3R3 PTK2 PTPRE RASA1 SH2D1A SHC2 SNAP23 SOCS3 TSR1	0.550336	0.0179561
USP24 GMPS HID1 MIB1 MIB2 PFAS SYMPK	0.549303	0.0182172
CNTN2 PTPRA PTPRD PTPRE PTPRF PTPRG PTPRZ1	0.549303	0.0182172
MRPS18B MRPS18C MRPS2 MRPS22 MRPS23 MRPS24 MRPS25 MRPS26 MRPS27 MRPS28 MRPS31 MRPS33 MRPS34 MRPS35 MRPS5 MRPS6 MRPS7 MRPS9 MYH9 PTCD3 QARS RPS13 RPS14 RPS2 RPS20 RPS23 RPS29 RPS5 TRMT10B UBR5 A2M A2ML1 AC092647.5 AURKAIP1 C3 C4A C4B C5 CHCHD1 DAP3 EWSR1 FUS HNRNPAB KARS MRPL42 MRPS10 MRPS11 MRPS12 MRPS14 MRPS15 MRPS16 MRPS17	0.549303	0.0182172
FNBP1 MYO1E PPP2CA RND2 SF3A1 WASL FCHO1	0.549303	0.0182172
FGF4 FGFR1 FGFR2 FGFR3 FGFR4 HSP90AA1 HSP90AB1 UMPS	0.549303	0.0182172
PPP1R3D STBD1 USP46 WDR48 PPP1CA PPP1CB PPP1CC PPP1R3C	0.549303	0.0182172
ERP27 GSR PRDX1 PRDX2 PRDX3 PRDX4 PRDX5 PRDX6 RIPK4 TXNRD1 TXNRD2 TXNRD3 ACLY DLD	0.548271	0.0184812
GALK2 GALM LTA4H MEMO1 MVD PGM1 ASPDH CKS1B CKS2 DHDH GALE	0.548271	0.0184812
PSMD11 PSMD12 PSMD13 PSMD14 PSMD2 PSMD3 PSMD4 PSMD5 PSMD6 PSMD7 PSMD8 PSMD9 PSME3 PUS1 RAD23A RAD23B SEM1 SNU13 STAMBP STAMBPL1 STXBP1 STXBP2 STXBP3 UBFD1 UBLCP1 UCHL5 USP10 USP14 USP15 USP20 AC010132.3 AC018523.2 AC040162.1 ADRM1 ANKRD42 BAP1 BRCC3 CCDC74B CCDC92 COPS3 COPS4 COPS5 COPS6 COPS7A COPS7B COX5A DCTN1 DNAJA1 DNAJA2 DNAJA4 ECPAS EIF3F ELP1 MCFD2 MPND MTCH1 MYSM1 NFKB2 NLRP9 NSF PAAF1 P…	0.548271	0.0184812
SOCS6 CLNK CRK ELOB ELOC FRS3 INSR KIT PIK3R3	0.548271	0.0184812
STK36 SUFU CNBD2 GLI1 GLI2 GLI3 INO80B PRKACA PRKACB PRKACG PRKAR1A PRKAR1B PRKAR2A PRKAR2B PRKG1 PRKG2 PRKX	0.547238	0.0187483
CACNA2D3 CACNB1 CACNB2 CACNB3 CACNB4 CACNG1	0.547238	0.0187483
USP47 BTRC FBXW11 GMPS HID1 PFAS PSMD5	0.547238	0.0187483
GRIN2D NEDD4 CALM2 GRIN1	0.547238	0.0187483
HOXA7 MEIS1 PBX1 PBX2 PBX3 PBX4 RCHY1	0.546206	0.0190184
SLC25A41 STON2 MPP7 RALBP1	0.546206	0.0190184
LTK PLCG1 ADGRL1 ADGRL2 ADGRL3	0.545173	0.0192916
IFT122 IFT140 IFT43 TEX10 WDR19 WDR35 WDR82 C11orf74 CDC16	0.54414	0.0195679
SERPINA3 CELA1 CMA1 CTRB1 CTRC CTRL CTSG ELANE KLK13 KLK2 KLK3 KLK4 MST1	0.54414	0.0195679
HOXB1 MEIS1 PBX1 PBX2 PBX3 PBX4 PKNOX2 RCHY1	0.54414	0.0195679
SERPINB13 CTSG CTSK CTSL EIF2B1 ELANE PLG PRSS1 PRTN3	0.54414	0.0195679
BMP2 BMPER BMPR1B BMPR2 CHRD NOG TGFB2 ACVR1 ACVR2A ACVR2B	0.54414	0.0195679
EGLN1 EPAS1 HIF1A HIF3A VHL CBWD2	0.543108	0.0198472
MYO3B POTEE POTEI POTEJ ESPN ESPNL LRRK2	0.543108	0.0198472
HOXC6 PBX1 PBX2 PBX3 PBX4 RCHY1	0.543108	0.0198472
MLKL PAICS PBX2 PHLPP1 RIPK3 ACACB HACE1 LRRK2	0.543108	0.0198472
PSMC5 PSMC6 PSMD1 PSMD10 PSMD11 PSMD12 PSMD13 PSMD14 PSMD2 PSMD3 PSMD4 PSMD5 PSMD6 PSMD7 PSMD8 PSMD9 PSME2 PSME3 PSMG2 RAD23A RAD23B RPN1 SEM1 STAMBP STAMBPL1 TNNT1 TRIP12 TUBB UBC UBE3C UBFD1 UBLCP1 UCHL5 UQCRC2 USP14 VCP ZFAND2B ABCC1 AC010132.3 AC018523.2 AC040162.1 ADRM1 ANKRD42 BAP1 BRCC3 CAD CCDC74B CCDC92 COPS2 COPS5 COPS6 DNAJA1 DNAJA4 ECD ECPAS EEF1G EIF3F ELP6 HACE1 HERC3 HIST3H3 HOMER3…	0.543108	0.0198472
HID1 USP18 USP24 USP25 USP28 USP34 USP40 USP41 USP47 USP48 USP7 USP9X USP9Y CSDE1	0.543108	0.0198472
SHC3 APP EGFR ERBB2 ERBB3 FLT4 GRAP GRAP2 GRAPL GRB2 NTRK1 RET	0.542075	0.0201297
CDH23 CTNNB1 JUP MYO7A PCDH15 PRSS1 PRSS3 USH1C	0.542075	0.0201297
CHCHD1 CHCHD4 DAP3 IDE MRPS10 MRPS11 MRPS12 MRPS14 MRPS15 MRPS16 MRPS17 MRPS18B MRPS18C MRPS2 MRPS22 MRPS23 MRPS24 MRPS25 MRPS26 MRPS27 MRPS28 MRPS31 MRPS33 MRPS34 MRPS35 MRPS5 MRPS7 MRPS9 NRDC PMPCA PPM1K PTCD3 RPS13 RPS14 RPS2 RPS20 RPS23 RPS29 RPS5 RPSA A2M A2ML1 AC092647.5 AURKAIP1 C3 C4A C4B C5	0.542075	0.0201297
NOTCH1 NUMB NUMBL PLEKHG4B PLK1 PLK2 PLK3 POFUT1 PSEN1 PSEN2 RBPJ RBPJL REL RELA SH3BP2 WDR12 WWP1 YY1 ADAM17 AKT1 DLK2 DLL1 DLL4 DTX1 DTX2 EGFL7 EIF3F FBXW7 GSK3B HES1 HEY1 HEY2 HGS HIF1AN ITCH JAG1 JAG2 LFNG MAML1 MEF2C MFNG NEDD4L NEURL1 NEURL1B NLE1	0.541043	0.0204154
CDRT15 CDRT15L2 MAP4K5 NUDT8	0.541043	0.0204154
MAP3K21 PAICS PHLPP1 ACACB HACE1 LRRK2	0.54001	0.0207042
CD8A CD8B HLA-A HLA-B HLA-C HLA-G LCK B2M	0.54001	0.0207042
PAK2 PAK3 PDIA3 PLAA PSME1 RAC1 RAC2 RAC3 RAP1B RHOA RHOB RHOBTB1 RHOBTB2 RHOBTB3 RHOC RHOD RHOF RHOG RHOH RHOJ RHOQ RHOU RHOV RND1 RND2 RND3 RRAS RRAS2 SH3PXD2A SH3PXD2B SORBS3 SRC STAT1 THOC3 ABL1 ARHGEF6 ARHGEF7 CDC42 GDI1 ILKAP LIMK1 LRRK2 MAP3K2 MAP3K3 MAPK1 MAPK3 MKNK1 MYO6 NCF4 NCK1 NCK2	0.54001	0.0207042
GALK1 GALM OTUD4 CBFB CKMT1A CKMT1B CKS1B CKS2 DHDH	0.54001	0.0207042
TESK2 YWHAB ACACB DSTN HACE1 LRRK2 PAICS PHLPP1	0.538978	0.0209962
PDGFRL PHLPP1 ACACB HACE1 LRRK2 PAICS	0.538978	0.0209962
PIH1D2 RUVBL1 RUVBL2 HSP90AA1 HSP90AB1	0.538978	0.0209962
CACNA2D4 CACNB1 CACNB2 CACNB3 CACNB4 CACNG1	0.538978	0.0209962
GABARAP KATNB1 LRBA LYST MOCS3 NAE1 NBEA NBEAL1 NBEAL2 NBR1 NSF NSMAF RER1 RWDD2A SAE1 SQSTM1 UBA1 UBA2 UBA3 UBA5 UBA6 UBA7 ULK1 ULK2 ULK3 WDFY3 WDFY4 WDR81 ATG12 ATG3 ATG4A ATG4B ATG4C ATG4D ATG5 ATG7 CALR	0.538978	0.0209962
KRT14 KRT3 KRT5 MIB1 MIB2 EVPL HNRNPU	0.538978	0.0209962
MYO7B POTEE POTEI POTEJ USH1C ANKS4B LRRK2	0.537945	0.0212915
HTR1E PSMC3 SRP14 ATP5F1B CFAP74	0.537945	0.0212915
ASB7 C8orf34 CUL5 SH3BP2	0.537945	0.0212915
TIAM1 CD44 DARS HRAS PARD3 RAC1	0.537945	0.0212915
HOPX LDB1 LDB2 SRF	0.536913	0.02159
F2 F2R F2RL2 F2RL3 F5 F8 FAM120A FAM120C FGA FGB FGG GP1BA IQCA1 SDCCAG8 SDK2 SERPINA5 SERPINB6 SERPINB8 SERPINC1 SERPIND1 SERPINE1 SERPINE2 SERPING1 SNX18 SPP1 THBD AMBP CPB2 DPH3	0.536913	0.02159
KRT8 OTUD4 STAM2 USP10 USP32 CFTR KRT17	0.536913	0.02159
DENND4A LVRN METTL6 ANPEP C3 C4A C4B C5	0.536913	0.02159
SCNN1B STOML1 NEDD4 NEDD4L	0.536913	0.02159
OSBP2 VAPA VAPB ISG15 MOSPD3	0.536913	0.02159
ITGB5 MFGE8 MYO10 PTK2 PTK2B SHC1 SHC2 SHC4 TLN1 TLNRD1 FLNA FLNB FLNC ITGA5 ITGA7 ITGAV	0.53588	0.0218917
ICE1 USPL1 EAF1 ELL3	0.53588	0.0218917
SERPINE1 ELANE F2 KLK2 PLAT PLAU PLG	0.53588	0.0218917
HSPA12A ISCU MS4A13 PTEN STUB1 SUGT1 TNS1 TNS2 TNS3 TRAP1 CAD CBWD2 DNAJC10 DNAJC6 GAK GRPEL1 GRPEL2 HSP90AA1 HSP90AB1 HSP90B1	0.53588	0.0218917
PPP2R1B PPP2R2A PPP2R2B PPP2R2C PPP2R2D PPP2R3A PPP2R3B PPP2R3C PPP2R5A PPP2R5B PPP2R5C PPP2R5D PPP2R5E PPP4R1 PTPA RPN1 SERTAD4 SIKE1 SLC25A3 STK24 STK25 STK3 STRIP1 STRN STRN3 STRN4 TNIP3 TRAF3IP3 USP53 ZNF114 ZRANB1 ACADM BHLHE41 BPTF CFTR CLOCK CLTC CRY1 CRY2 CTTNBP2 CTTNBP2NL DOCK5 FBXW11 FGFR1OP2 INTS1 INTS3 INTS5 INTS6 MOB4 NUDT12 PDCD10 PDCD4 PPM1B PPP2CA PPP2CB PPP2R1A	0.53588	0.0218917
RP1 RPP38 RRP9 SLC29A1 SNU13 SP3 TAF1 TAF11 TAF1L TAF2 TAF4 TAF4B TAF8 TBL3 TBP TBPL1 TBPL2 TRAIP UTP15 UTP4 UTP6 WDR3 WDR43 WDR46 WDR75 AJM1 DCAF13 DHX37 FBL HEATR1 IMP3 MAPRE2 NOP14 NOP56 NOP58 PDCD11 POLE POLR2G PRAME PWP2	0.534848	0.0221968
TESK1 YWHAB ACACB HACE1 LRRK2 PAICS PHLPP1	0.534848	0.0221968
FGF3 FGFR1 FGFR2 FGFR3 FGFR4 HSP90AA1 HSP90AB1 INTS14 PPP2R1A UMPS EBNA1BP2	0.534848	0.0221968
KRT3 KRT5 HNRNPU HP1BP3 ITGAV KRT14	0.534848	0.0221968
NGDN NIFK NOC4L NOL10 NOP56 NOP58 UTP3 UTP4	0.534848	0.0221968
MAP1LC3C MOCS3 NAE1 NBEA NBEAL1 NBEAL2 NBR1 NSMAF RER1 SAE1 UBA1 UBA2 UBA3 UBA5 UBA6 UBA7 ULK1 WDFY3 WDFY4 WDR81 ATG3 ATG4A ATG4B ATG4C ATG4D ATG5 ATG7 LRBA LYST	0.533815	0.0225052
ACVR2B ACVRL1 ALDH6A1 BMP10 BMP2 BMP6 BMP7 BMPR1B GDF11 GDF5 INHBA INHBB INHBC MSTN TGFBR1 ACVR1 ACVR1B ACVR1C	0.533815	0.0225052
CD80 CD86 CSF1 CTLA4	0.533815	0.0225052
PPP2R2B PPP2R2C PPP4C RAB3C RAC1 RBM7 RPS6KB1 S100A9 SERTAD4 SKP1 STK38 STK38L TBC1D2 TBC1D2B TBC1D30 TCP1 TMEM123 WDFY2 WEE1 WEE2 YARS ANXA5 BAG2 CACUL1 CCT2 CCT3 CCT4 CCT5 CCT6A CCT7 CCT8 CDC16 CDC23 CDC27 CDCA4 CDK1 CDK14 CDK15 CDK16 CDK17 CDK18 CDK2 CDK3 CDK4 CDK5 CDK6 CUL1 CUL3 EEF1A1 FBXL17 FBXL19 FBXL4 FBXL6 GRTP1 HSPD1 KDM2A KDM2B KHDC3L KPNB1 LATS1 LATS2 LRRK2 MIF MOB1A MOB1B MOB2 MTREX …	0.533815	0.0225052
MRPS24 MRPS25 MRPS26 MRPS27 MRPS28 MRPS31 MRPS33 MRPS34 MRPS35 MRPS5 MRPS7 MRPS9 PTCD3 RPS13 RPS14 RPS20 RPS23 RPS29 RPS5 RPSA TRMT10B A2M A2ML1 AC092647.5 AURKAIP1 C3 C4A C4B C5 CHCHD1 DAP3 DDX21 MRPS10 MRPS11 MRPS12 MRPS14 MRPS15 MRPS16 MRPS17 MRPS18B MRPS18C MRPS2 MRPS22 MRPS23	0.533815	0.0225052
EPHA1 EPHA2 HACE1 INPP5D INPPL1 LRRK2 PAICS PHLPP1 ACACB AL691442.1 EFNA1 EFNA2 EFNA3 EFNA4 EFNA5 EFNB1 EFNB2 EFNB3	0.533815	0.0225052
MAPK8IP1 MAPK8IP2 MAPK9 AP1M1 AP1M2 APP MAP3K12 MAP3K13 MAPK8	0.533815	0.0225052
PAPLN CRIM1 EGFLAM EYS HSPG2 NPHS1	0.533815	0.0225052
NUBP2 NUDC PABPC4 PAIP1 PEX19 PFDN1 PFDN6 PPP1R14B PPP2CA PPP4R2 PSMD4 PSMD6 PSME1 PTMA PTMS QPCT RAD23B RBBP6 RHOA S100A9 SEC24A SRSF2 STAT6 STUB1 TARDBP THADA TNNT3 TNS2 UBXN7 UCK1 USP9X VBP1 YAP1 ZRANB2 ACP1 CDK5 CPLX1 HSPA4L IGBP1 NARF NARFL	0.533815	0.0225052
RRAS SOS1 SOS2 STK38 STK38L ZDHHC13 ZDHHC17 AFDN ARAF BRAF EPHB2 KSR2 LATS1 LATS2 PAK1 PAK2 PAK3 PAK4 PAK5 PAK6 PIK3CA PIK3CB PIK3CD PIK3CG RAB11FIP2 RAF1 RASIP1 RIPK4	0.533815	0.0225052
NGF NTRK1 SORT1 KLK1 KLK2 KLK3	0.532783	0.0228169
NTRK1 SHC1 SHC2 SHC3 SHC4 TPM3 ADD1 MYO5C NGF	0.532783	0.0228169
TENM2 TMPRSS11A TMPRSS11B TMPRSS11D TMPRSS11E TMPRSS11F TMPRSS12 TMPRSS13 TMPRSS15 TMPRSS2 TMPRSS3 TMPRSS4 TMPRSS5 TMPRSS6 TMPRSS7 TMPRSS9 TPSAB1 TPSD1 TPSG1 AC011473.4 ACAN ACR ADGRD1 ADGRD2 ADGRE1 ADGRE2 ADGRE3 ADGRE5 ADGRF1 ADGRF2 ADGRF3 ADGRF4 ADGRF5 ADGRG2 ADGRG3 ADGRG4 ADGRG5 ADGRG6 ADGRG7 ADGRL1 ADGRL2 ADGRL3 ADGRL4 AL645922.1 AZU1 C1RL C1S C2 CELA1 CELA2A CELA2B CELA3A CELA3B CFB CFD CFI …	0.532783	0.0228169
CCS CCT2 CCT3 CCT4 CCT5 CCT7 CRIM1 GMPPB GOT1 HPF1 HSF1 HSF2 HSPD1 MKKS PIKFYVE PPIL3 RAE1 SOD1 TCP1 TXN WDR82 YOD1 ACSS1 ACSS2 ACSS3 ATOX1 BBS10	0.532783	0.0228169
MAP2K1 MAP3K1 MAP3K15 MAP3K19 MAP3K2 MAP3K3 MAP3K4 MAP3K5 MAP3K6 MAPK1 MAPK11 MAPK12 MAPK13 MAPK14 MAPK15 MAPK3 MAPK4 MAPK6 MAPK7 MAPK8IP3 PDLIM5 PHLPP1 PLIN3 PPARG PTPN11 PTPN23 RAF1 RIPK4 RPE RPS6KA2 RPS6KA4 TRIB1 TRIB3 ARAF BRAF CDK5 EGFR ELK1 GOLGA1 HRAS KSR2 LRRK2	0.532783	0.0228169
PSMB6 PSMB7 PSMB8 PSMB9 PSMC1 PSMC2 PSMC3 PSMC4 PSMC5 PSMC6 PSMD1 PSMD11 PSMD12 PSMD13 PSMD14 PSMD2 PSMD3 PSMD4 PSMD5 PSMD6 PSMD7 PSMD8 PSME1 PSME2 PSME4 PSMG2 SAE1 SEM1 STAMBP STAMBPL1 UBFD1 UBLCP1 UCHL5 USP14 VPS16 AC010132.3 AC018523.2 AC040162.1 ADRM1 AGL ANAPC16 ASNA1 BAP1 BRCC3 CAPZA1 CAPZA2 CNOT9 COPS2 COPS5 COPS6 CPSF2 DCTN1 DCTN2 ECPAS EIF3F ELP6 LRRC47 MPND MYSM1 NELFE PDCD4 POMP PPL PS…	0.532783	0.0228169
SRMS ACACB HACE1 LRRK2 PAICS PHLPP1	0.532783	0.0228169
NOP14 NOP56 NOP58 PAXIP1 PDCD11 PNO1 PWP2 RCL1 RP1 RPS13 RRP12 RSL1D1 RTCA STX7 UTP15 UTP20 UTP4 UTP6 WDR3 WDR46 WDR75 BMS1 BYSL DCAF13 DHX37 DMP1 FBL HEATR1 IBSP IMP3 KRI1 KRR1 LEO1 MPHOSPH10 NAT10 NCBP2 NIFK NOC4L NOL10 NOL6	0.53175	0.023132
SOD3 TCP1 ATOX1 BBS10 CCT2 CCT3 CCT4 CCT5 CCT7 CRIM1 HSPD1 MKKS PIKFYVE SGTA SGTB	0.53175	0.023132
ZNF622 AC034102.2 DNAJC21 EFTUD2 EIF2B4 GNL1 GSK3A GSK3B LSG1 MELK MRTO4 NMD3 PA2G4 RBM28 WDR33	0.53175	0.023132
PIDD1 RIPK1 SH3BP2 CASP2 CRADD FADD	0.53175	0.023132
FGF9 FGFR1 FGFR2 FGFR4 HSP90AA1 HSP90AB1 UMPS	0.53175	0.023132
TIE1 ACACB ANGPT2 ANGPT4 HACE1 LRRK2 PAICS PHLPP1 PTPN11	0.530718	0.0234505
MAGI2 PTEN SMAD3 TTBK1 ACVR2A CTNNB1 CTNND2 DLL1	0.530718	0.0234505
GSTK1 ME1 PPIF ALDH6A1 CCT8 CCT8L2 COQ9 CYCS	0.530718	0.0234505
JAK3 LRRK2 PAICS PHLPP1 PTK2B PTPN2 PTPN6 SOCS1 SOCS3 STAM STAT3 STAT5A STAT5B STAT6 ACACB DERA HACE1 IFNLR1 IL2RB INPP5D	0.530718	0.0234505
USP18 USP41 GMPS HID1 ISG15 KDM3B MYL6 NBN NME1 PFAS	0.530718	0.0234505
CLPTM1L MRPL47 PIK3C3 SPTAN1 UQCRQ	0.529685	0.0237724
ZNF219 ZNF423 ZNF521 BEND7 CDK2AP1 CHD3 CHD4 CHD5 GATAD2A GATAD2B HDAC1 HDAC2 MBD2 MBD3 MBD3L1 MTA1 MTA2 MTA3 NPAT RBBP4 RBBP7 ZBTB2	0.529685	0.0237724
PSMC6 PSMD1 PSMD10 PSMD11 PSMD12 PSMD13 PSMD14 PSMD2 PSMD3 PSMD4 PSMD5 PSMD6 PSMD7 PSMD8 PSMD9 PSME4 RAD23B RCC2 RFC2 RUVBL1 SEC61A1 SEM1 2-Sep STAMBP STAMBPL1 STIP1 TRAPPC8 TRIP12 UBE2C UBFD1 UBLCP1 UBQLN1 UBQLN2 UBQLN4 UBQLNL UCHL5 UFM1 USP14 ZFAND2B AC010132.3 AC018523.2 AC040162.1 ACTR6 ADRM1 ANKRD42 BAP1 BASP1 BRCC3 CAD CCDC74B CCDC92 CCT2 COPS2 COPS5 COPS6 DNAJA1 DNAJA4 DNTT ECPAS EEF1A1 EI…	0.529685	0.0237724
BYSL CSNK1A1 CSNK1A1L CSNK1D CSNK1E DDX10 DDX18 DDX3X DHX37 DIMT1 FBL IMP3 KRR1 LTV1 MPHOSPH10 NAT10 NIFK NOB1 NOC4L NOL10 NOP14 NOP56 NOP58 PNO1 POLR1C PUS7 PWP2 RIOK2 RPS13 RPS3 RPS4X RPS4Y1 RPS8 RPS9 RRP12 SRFBP1 TFB1M TFB2M TNPO1 TNPO2 TSR1 TSR2 TTBK1 TTBK2 UTP15 UTP20 UTP4 UTP6 VRK1 VRK2 VRK3 WDR12 WDR3 WDR89 ARHGAP33 BMS1	0.528653	0.0240978
MELK PAICS PHLPP1 PRKAB1 PRKAB2 ZNF622 ACACB BABAM1 CDC25B HACE1 LRRK2	0.528653	0.0240978
MUC5B PRSS1 PRSS3 C7orf25 CELA1 CRIM1 FREM2 GOPC	0.528653	0.0240978
MMP14 TIMP1 TIMP2 TIMP3 TIMP4	0.528653	0.0240978
SGSH C1QBP OXCT1 PPT1 PRDX2 RRM1 S100A16	0.528653	0.0240978
CHRNB2 CHRNA2 CHRNA3 CHRNA4 CHRNA5	0.52762	0.0244266
PASK PHLPP1 TAF6L TAF7 TAF7L UGP2 ACACB HACE1 LRRK2 PAICS	0.52762	0.0244266
NRCAM PTPRA PTPRB PTPRD PTPRE PTPRF PTPRG PTPRZ1	0.52762	0.0244266
COL22A1 DLG5 NEURL1 NEURL1B OC90 PATJ PLA2G10 PLA2G1B PLA2G2A PLA2G2C PLA2G2D PLA2G2E PLA2G2F PLA2G5 AC100868.1	0.52762	0.0244266
ANAPC2 ANAPC4 ANAPC5 ANAPC7 APPBP2 BBS4 BUB1B CCNB1 CCNB2 CCNB3 CCNG1 CCNG2 CCNI CCNI2 CCNO CDC16 CDC20 CDC20B CDC23 CDC26 CDC27 CERKL CNTD2 CTR9 DNAAF4 FBXO5 FKBPL FZR1 IFIT1 IFIT1B IFIT2 IFIT3 IFIT5 KDM6A KLC1 KLC2 KLC3 KLC4 MAD2L1 NPHP3 PSMA1 PSMA2 PSMA3 PSMA4 PSMA5 PSMA6 PSMA7 PSMA8 PSMB10 PSMB11 PSMB2 PSMB5 PSMB7 PSMB8 PTTG1 PYM1 RBX1 RNF7 SGTA SGTB SPAG1 SPHK1 SPHK2 TMTC1 TMTC3 TOMM34 TTC13…	0.52762	0.0244266
FGFR2 GRB2 HACE1 LAPTM4B LRRK2 PAICS PAK4 PHLPP1 PLCG1 PTK2B YWHAZ ACACB ANOS1 AVPR2 C8orf74 FGF1 FGF10 FGF17 FGF18 FGF2 FGF23 FGF3 FGF4 FGF5 FGF6 FGF7 FGF8 FGF9	0.52762	0.0244266
UBC UBE2B UBE2D1 UBE2D2 UBE2D3 UBE2D4 UBE2E3 UBE2G2 UBE2K UBE2L3 UBE2N UBE2R2 UBE2S UBE2T UBE2V1 UBE2V2 UBE3A UBE3C UBQLN1 UBQLN2 UBQLN4 UBR5 UCHL1 UCHL3 UCHL5 UFD1 USP1 USP10 USP12 USP13 USP14 USP2 USP21 USP25 USP28 USP3 USP37 USP48 USP5 USP7 USP8 USP9X USP9Y VCP VPS36 WWP1 WWP2 XIAP XPC YOD1 ZFAND2B ZFAND5 ZFYVE1 ZFYVE19 ZRANB1 AC245033.1 ADRM1 AMER1 AMFR ANAPC11 AREL1 ARRB2 ASB2 ATXN3 AXIN1 BA…	0.52762	0.0244266
CPNE2 RBM12 S100A16 SEC23B	0.52762	0.0244266
MRPS22 MRPS23 MRPS24 MRPS25 MRPS26 MRPS27 MRPS28 MRPS31 MRPS33 MRPS34 MRPS35 MRPS5 MRPS7 MRPS9 PTCD3 QARS RPL6 RPS13 RPS20 RPS23 RPS29 RPS5 TMEM126A TRA2A TRMT10B ZNF707 A2M A2ML1 AC092647.5 AURKAIP1 C3 C4A C4B C5 CHCHD1 DAP3 FAM192A GBA2 MAP1LC3A MRPS10 MRPS11 MRPS12 MRPS14 MRPS15 MRPS16 MRPS17 MRPS18B MRPS18C MRPS2	0.526588	0.0247589
HK3 MDH1 MRPL38 MRPL39 MRPL40 MRPL43 MRPL44 MRPL46 MRPL48 MRPL49 MRPL50 MRPL52 MRPL53 MRPS18A MRPS30 RFC4 TTC26 GADD45GIP1	0.526588	0.0247589
DRD4 KCNJ3 KCNJ5 KCNJ9 SRP14 ADRB1 ARRB1 ARRB2	0.526588	0.0247589
MYO7A POTEE POTEI POTEJ RPE65 USH1C ACTA1 ANKS4B CALM1 CDH23 KEAP1 LANCL1 LRRK2	0.526588	0.0247589
SOCS1 TEC TIRAP TYK2 ABL1 CRK CSF1R ELOB ELOC FGFR3 IFNGR1 IGF1R INSR JAK1 JAK2 JAK3 MET PIM2	0.526588	0.0247589
ERBB2 ERBB3 ERBIN ERRFI1 ESCO1 FREM2 FYN GABPB1 GRAP GRAP2 GRB2 HRAS IGF1R IGKV3D-7 IGLL1 IGLL5 JAK2 JUP KRAS MATK NRAS OSMR PLCG1 PLCG2 PTK2 PTK2B PTK6 PTPN11 PTPN12 PTPN18 PTPN6 SHC1 SHC2 SHC3 SRC STAT1 UBB ZNF280C BTC CBL CBLB CBLC CSK CTNNB1 EGFR ELF3	0.526588	0.0247589
WDR43 WDR75 DMP1 HEATR1 IBSP LEO1 MPHOSPH10 MYBBP1A NAP1L1 NCL NOC4L NOP56 NOP58 RP1 UBR5 UTP15 UTP4	0.525555	0.0250948
PTPN6 ROS1 SAMD4B SIRPA SRC SYK TLR10 TRAF6 TRIP6 TYK2 VARS ZAP70 ABL1 AIMP1 ANKHD1 ANKHD1-EIF4EBP3 ANKRD17 BTLA CAMK1 CD244 CD247 DARS EGFR ERBB2 ERBB3 ERBB4 FLT3 FN1 GAB1 GAB2 GAB4 GRB2 INSR JAK1 JAK2 JAK3 KDR KIT LAIR1 LCK LCP2 LILRB1 LYN NSUN7 PANK4 PFKP PTPN2	0.525555	0.0250948
CD8B HLA-A HLA-DPA1 HLA-DPB1 HLA-DQA1 HLA-DQB1 HLA-DRA HLA-DRB1 IGKV3D-7 IGLL1 IGLL5 INS MR1 PDCD1 SGK494 B2M CD8A	0.524523	0.0254342
F2R FAM111B MMP1 NDUFA13 CAPN1 CLGN F2	0.524523	0.0254342
SDHD ATP12A ATP1A1 ATP1A2 ATP1A3 ATP4A COQ9 SDHA SDHB SDHC	0.524523	0.0254342
ANKS4B LRRK2 MYO7A MYO7B RPS3 SH3BP2 USH1C	0.524523	0.0254342
PARP1 POLB RFC3 RFC4 RIOK2 RPA2 RPA4 SMARCA1 SP1 STN1 TAF13 TCEA2 TIMELESS USP36 XRCC1 XRCC5 XRCC6 YARS YY1 ZBTB16 ZNF423 APLF CASP1 CASP3 CASP7 CHD1L CHD7 CTCF DDX21 E2F1 EP400 H2AFX HSPA2 KLF5 KLF8 LIG3 NPM1 PARG	0.52349	0.0257771
KCNK1 CRIM1 CWC22 GTPBP1 GTPBP2	0.52349	0.0257771
BCL2L11 BCL2L14 BOK BTRC DYNLL1 EDNRA MCL1 PRKAR1A TRIM2 BAK1 BAX BCL2 BCL2A1 BCL2L1 BCL2L10	0.52349	0.0257771
CACNB4 CACNG1 CATSPER1 NALCN SCN10A SCN11A SCN3A SCN5A SCN8A SCN9A CACHD1 CACNA1A CACNA1B CACNA1C CACNA1D CACNA1F CACNA1G CACNA1S CACNA2D1 CACNA2D2 CACNA2D3 CACNA2D4	0.52349	0.0257771
CYP8B1 ERG28 FAXDC2 FDFT1 HSD17B7 HSD3B1 HSD3B2 HSD3B7 LSS MSMO1 NSDHL PRPF19 SC5D SDR42E1 SIGMAR1 AGMO CH25H	0.52349	0.0257771
LATS1 LATS2 LIMD1 LRRK2 LZTS2 MAGI1 MAGI3 MAP3K19 MAP3K2 MAP3K3 MAP3K8 MAP4K1 MAP4K2 MAP4K3 MAP4K5 MOB1A MOB1B MOB2 MPP5 MSN NEDD4 NF2 OFD1 PARD3 PATJ PKP4 PLK1 PLK2 PLK3 PLK4 PLK5 PPP2R2A PPP2R2B PPP2R2C PPP2R2D PTEN PTPN13 PTPN14 RAB35 RDX RRAS RRAS2 SCRIB SDCCAG3 SEC16A SIPA1L2 SMURF1 SMURF2 STK24 STK25 STK26 STK3 STK4 TJP2 TM4SF19 WWC1 WWC2 WWOX WWP1 YAP1 ZYX AJUBA AMOT AMOTL1 ASIP CCP110 CEP…	0.52349	0.0257771
REXO4 CEBPZ NCBP2 NOLC1 NOP56 NOP58 PAN3 PCNA PUM3	0.52349	0.0257771
CACNB2 CACNG1 CATSPER1 NALCN SCN10A SCN11A SCN3A SCN5A SCN8A SCN9A CACHD1 CACNA1A CACNA1B CACNA1C CACNA1D CACNA1F CACNA1G CACNA1S CACNA2D1 CACNA2D2 CACNA2D3 CACNA2D4	0.52349	0.0257771
ACLY BOLL CIRBP CS CTH DAZ1 DAZ2 DAZ3 DAZ4 DAZL DNAJC10 EEF1D EIF4H ERP27 ERP44 HNRNPA1 HNRNPA2B1 HNRNPA3 HNRNPAB HNRNPCL1 HNRNPD HNRNPK HNRNPM IDH3A IDH3B IDH3G NAPRT NUP210L P4HB PDIA2 PDIA3 PDIA4 PDIA5 PDIA6 PDILT PPIE PYGB RALY RALYL RBM3 RBM34 RPE SDHA SDHB SLIRP SNRNP35 SNRNP70 SRSF1 SRSF10 SRSF4 SRSF5 SRSF6 SRSF9 STIP1 SUCLA2 SUCLG1 SUCLG2 TMX3 TRNAU1AP TXN TXN2 TXNDC11 TXNDC16 TXNDC2 TXND…	0.52349	0.0257771
PSMB4 PSMB5 PSMB6 PSMB7 PSMB8 PSMB9 PSMC1 PSMC2 PSMC3 PSMC4 PSMC5 PSMC6 PSMD1 PSMD11 PSMD12 PSMD13 PSMD14 PSMD2 PSMD3 PSMD4 PSMD5 PSMD6 PSMD7 PSMD8 PSME1 PSME2 PSME3 PSME4 PSMF1 PSMG2 PSMG3 SEM1 STAMBP STAMBPL1 SYAP1 U2AF2 UBA2 UBFD1 UBLCP1 UCHL5 USP14 USP9X YBX1 AC010132.3 AC018523.2 AC040162.1 ADRM1 ANAPC16 BAP1 BRCC3 CLIC4 COPS2 COPS5 COPS6 CPSF2 EEF1A1 EIF3F FBXO7 MPND MYSM1 NELFE PEX19 POMP …	0.522457	0.0261237
GRK6 KCNIP3 LTB4R RCVRN RHO TBXA2R ADRB2	0.522457	0.0261237
PTPN3 VCP ZAP70 CD247 INSR MAPK12	0.522457	0.0261237
GRK1 HPCA HPCAL1 NCALD NCS1 RCVRN RHO CALM1	0.522457	0.0261237
ERN2 HACE1 ISYNA1 LRRK2 PAICS PHLPP1 PRKAR1A PRKAR1B PRKAR2A PRKAR2B ACACB CNBD2	0.522457	0.0261237
TSSK2 ZC3H15 ACACB HACE1 LRRK2 PAICS PHLPP1 PRKAB1 PRKAB2 SIPA1L1	0.522457	0.0261237
LCK LCP2 LRRK2 MAPK1 MAPK3 NFKBIA NR3C1 PAG1 PAICS PHLPP1 PIK3CA PLCG1 PRKCD PRKCQ PTK2 PTK2B PTPN12 PTPN22 PTPN6 PTPRF PTPRG PTPRH RAF1 SH2D1A SH2D2A SHC1 SOS1 STAT3 SYK UBC UBE3A WAS YWHAQ ZAP70 ABCD3 ACACB ACP1 ADAM15 BCL3 CBL CD247 CD38 CD4 CD44 CD55 CD8A CDC42 CDKAL1 CEP68 DLG1 DOK2 GRAP HACE1 HSP90AA1	0.521425	0.0264738
CRIM1 GLIPR1 GOPC IKZF5 KCNK1 MEGF10 MEGF11 MEGF6 MUC5B MUC6 OTOGL PAPLN PEAR1 PLSCR1 PLSCR2 PLSCR3 RACGAP1 SCRT2 SNAI1 SNAI2 SNAI3 SOD1 SOD3 TECTA VWCE CCS	0.521425	0.0264738
CDKN3 GRTP1 MAP3K19 MAP3K2 MAP3K3 MOB1A MOB1B MOB2 PKMYT1 PLK1 PLK2 PLK3 PLK4 PLK5 RAD21 RAD21L1 TBC1D2 TBC1D2B TBC1D30 TWISTNB WEE1 WEE2 ZNRD1 CDC25A CDC6 CDK1 CDK2 CDK3	0.521425	0.0264738
BCL3 CHUK FYN GSK3A GSK3B HDAC1 IKBKB LCK MAPK3 NFKB1 NFKB2 REL RELA RPS3 SH3BP2 TBL1XR1	0.521425	0.0264738
RASAL2 UTP4 CSNK1E HBB HP	0.520392	0.0268276
PKDCC ACACB HACE1 LRRK2 PAICS PHLPP1	0.520392	0.0268276
ANKRD36 GAPDH PER3 RPS3 SH3BP2	0.520392	0.0268276
DUSP19 MAP2K7 MAP3K5 MAPK1 MAPK11 MAPK12 MAPK13 MAPK14 MAPK15 MAPK3 MAPK4 MAPK6 MAPK7 MAPK9	0.520392	0.0268276
EPHB3 FYN HACE1 INPPL1 LRRK2 PAICS PHLPP1 ABL1 ABL2 ACACB AL691442.1 CRK EFNA1 EFNA2 EFNA3 EFNA4 EFNA5 EFNB1 EFNB2 EFNB3	0.520392	0.0268276
SERPING1 C1S ELANE F2 PLAT PLG	0.520392	0.0268276
NCAPD2 NCAPG NCAPH NUP153 PNPT1 SMC1A SMC1B SMC2 SMC3 SMC4 SMC5 SMC6 C1QBP HSPD1 MEA1 MED12L	0.520392	0.0268276
CNTN1 PTPRA PTPRB PTPRD PTPRE PTPRF PTPRG PTPRZ1	0.520392	0.0268276
CDH24 CTNNB1 CTNND1 PKP4	0.520392	0.0268276
EPHA8 FYN HACE1 INPPL1 LRRK2 PAICS PHLPP1 PIK3CG ACACB AL691442.1 ANKS1A ANKS1B EFNA1 EFNA2 EFNA3 EFNA4 EFNA5 EFNB1 EFNB2 EFNB3	0.51936	0.0271851
NFASC PTPRA PTPRD PTPRE PTPRF PTPRG PTPRZ1	0.51936	0.0271851
GYG1 GYS1 GYS2 PGM5 PPP1R3B PPP1R3C STBD1 ESD GGT1 GOT2	0.51936	0.0271851
DUSP26 MAPK1 MAPK11 MAPK12 MAPK13 MAPK14 MAPK15 MAPK3 MAPK4 MAPK6 MAPK7	0.51936	0.0271851
ATF7IP GTF2E1 RPL8 SETDB1	0.51936	0.0271851
STAT3 STAT4 STAT5A SYK WDFY3 ZNF281 ABL2 AC007192.1 BMX CBL CREBBP DAPK3 DOK2 DOK3 EGFR EP300 EPHA5 FGFR3 FLT1 HDAC1 HDAC2 HDAC3 HDAC8 IDE IFNAR1 IGF1R IRAK1 IRAK3 JAK1 JAK2 JAK3 JUN KLF15 LASP1 LCK LYN MAP3K7 MAPK1 MET NCOA1 NCOA2 NDUFA13 PDGFRA PDGFRB PDIA3 PIAS3 PIK3R2 PIK3R3 PML PRKCD PRKCQ PTK2 PTPN1 PTPN2 RET ROR1 SCAP SH2D2A SRC STAT1	0.51936	0.0271851
YARS YARS2 ACTB ACTG1 AHNAK AIMP2 CLUH COA7 CPOX DDB1 DYNC1H1 EEF1A1 EIF1B EIF4B ELOA ELOA2 ELOA3 EPRS FARS2 FARSA G3BP2 HNRNPH2 IARS KIAA0141 LRP2BP MARS MARS2 METTL16 NAA10 NAA15 PARP1 PLPBP PPP2R2A PPP2R2B PPP2R2C PPP2R2D QARS SEL1L SEL1L2 SEL1L3 SNRPA TATDN1 WDR48 XPOT XRCC5	0.518327	0.0275463
TXNDC9 TXNRD1 TXNRD2 TXNRD3 UBR7 VPS53 WASF1 YWHAQ ZPR1 ACLY ARFIP1 CCT3 CCT4 CCT6B CCT7 CPSF6 DLD GSR MPPED1 NUDT21 NUP214 PCF11 PEX7 PNPLA1 POC1A PPIP5K1 PRDX1 PRDX2 PRDX3 PRDX4 PRDX5 PRDX6 RIPK4 RRP9 TUBAL3 TUBB2A	0.518327	0.0275463
OXSM SLC2A10 SLC2A12 SLC2A13 SLC2A6 SLC2A8 ATP5MF ATP5MF-PTCD1 DHRS4 HSD17B4 MCAT NDUFAB1	0.518327	0.0275463
CACNA1G CACNB1 CACNB2 CACNB3 CACNB4 RANBP9	0.517295	0.0279112
MEIS3 MTX2 PBX1 PBX2 PBX3 PBX4 PKNOX1 PKNOX2	0.517295	0.0279112
TENM1 FBN3 KLK1 KLK2 KLK3	0.517295	0.0279112
CACHD1 CACNB1 CACNB2 CACNB3 CACNB4 CACNG1	0.516262	0.0282798
USP53 YAE1D1 ARG1 AZGP1 BLMH CAT CPNE7 CSTA DSG1 FLNC HCFC1 KRT77 PPP2R1B PSMA6 RPL26 SMC3 TGM3	0.516262	0.0282798
ROPN1L RSPH3 AKAP3 AKAP9	0.516262	0.0282798
PPP1R3C PPP1R3D STBD1 GYG1 GYS1 GYS2 PPP1CB PPP1CC	0.516262	0.0282798
CNTN5 PTPRA PTPRD PTPRE PTPRF PTPRG PTPRZ1	0.516262	0.0282798
LRP6 SOST WNT1 WNT3A WNT5A DKK1 GAS8 GSK3A GSK3B IGSF9 IGSF9B	0.516262	0.0282798
SOCS2 CUL5 ELOB ELOC FLT3 IGF1R INSR PTK2	0.516262	0.0282798
HSPA12B ISCU MS4A13 PTEN STUB1 SUGT1 TNS1 TNS2 TNS3 TRAP1 CAD DNAJC10 DNAJC6 DNAJC7 GAK GRPEL1 GRPEL2 HSP90AA1 HSP90AB1 HSP90B1	0.516262	0.0282798
HSPA13 ISCU MS4A13 PTEN STUB1 SUGT1 TNS1 TNS2 TNS3 TRAP1 UBQLN2 CAD DNAJC10 DNAJC6 GAK GRPEL1 GRPEL2 HSP90AA1 HSP90AB1 HSP90B1	0.516262	0.0282798
DCLK3 DVL1 DVL2 DVL3 INSIG1 INSIG2 LMNA LMNB1 MAD2L1 MCM2 MCM7 MCM9 ORC1 PCNA PLK1 PLK2 PLK3 PLK4 PLK5 POLD2 RAD1 RAD51C RAD54B RAD54L RIC1 SGTA SGTB SPO11 TP53BP1 XRCC6 AJM1 AKAP10 ASF1A ASF1B ATR CDC25A CDC25B CDC25C CDC7 CDK5 CIAO1 CNOT7 CNOT8	0.51523	0.0286522
KCNQ1 AP2M1 CALM1 CALM2 CALM3	0.51523	0.0286522
PCCA PCCB ACACB MCCC2	0.51523	0.0286522
C2CD2 DYNC1LI2 ARHGAP10 ARHGAP26	0.51523	0.0286522
MAGEB1 NSMCE4A SMC5 EID3	0.51523	0.0286522
CSDE1 HEATR5A HID1 NUP188 PLEKHA3 C11orf68	0.514197	0.0290284
DAPK1 FADD LRRK2 MAPK3 MIB1 MYL12B PPP2CA TP53 UNC5A UNC5B UNC5C YWHAB YWHAQ CALM1 CALM2 CALM3	0.514197	0.0290284
EGLN3 EPAS1 HIF1A HIF3A	0.514197	0.0290284
KATNB1 KATNBL1 MSH3 PTPN2 GABARAP KATNA1 KATNAL1 KATNAL2	0.514197	0.0290284
PPP2R2C RAB3C SERTAD4 SKP1 STK38 STK38L TBC1D2 TBC1D2B TBC1D30 TCP1 TMEM123 WDFY2 WEE1 WEE2 YARS ZNF114 BAG2 CACUL1 CCT2 CCT3 CCT4 CCT5 CCT6A CCT7 CCT8 CDC16 CDC23 CDC27 CDCA4 CDK1 CDK14 CDK15 CDK16 CDK17 CDK18 CDK2 CDK3 CDK4 CDK5 CDK6 CUL1 FBXL17 FBXL19 FBXL4 FBXL6 GRTP1 HSPD1 KDM2A KDM2B KHDC3L LATS1 LATS2 LRRK2 MOB1A MOB1B MOB2 PKMYT1 PLK1 PLK2 PLK3 PLK4 PLK5 PPP2CA PPP2CB PPP2R1A PPP2R1B PPP2…	0.513165	0.0294085
WDR19 C11orf74 IFT122 IFT140	0.513165	0.0294085
RRAS2 SOS1 SOS2 STK38 STK38L ZDHHC13 ZDHHC17 AFDN ARAF BRAF FNTB KSR2 LATS1 LATS2 PAK1 PAK2 PAK3 PAK4 PAK5 PAK6 PGGT1B PIK3CA PIK3CB PIK3CD PIK3CG RAB11FIP2 RAF1 RASIP1 RIPK4	0.513165	0.0294085
IFT140 WDR19 C11orf74 IFT122	0.513165	0.0294085
ARHGAP10 C2CD2 IMPDH2 MYO5C	0.512132	0.0297923
PAK1 PAK1IP1 PAK3 PLK1 PPAT RAC1 RAC2 RAC3 RHOA RHOB RHOBTB1 RHOBTB2 RHOBTB3 RHOC RHOD RHOF RHOG RHOH RHOJ RHOQ RHOU RHOV RND1 RND2 RND3 RRAS RRAS2 SH3PXD2A SH3PXD2B ACTA1 AKT1 ARHGEF6 ARHGEF7 BMX BRSK1 CDC42 CDK5 DSCAM HSP90AA1 ILKAP LIMK1 LRRK2 MAP3K1 MAP3K2 MAP3K3 MAPK1 MYO6 NCF4 NCK1 NCK2	0.512132	0.0297923
CD4 DCLK2 HCK HLA-DRA HLA-DRB1 HLA-DRB5 IGKV3D-7 IGLL5 IL31RA LCK MKL2 PTK2 SNX4 ADAM20 ARHGEF12 CACNA1C CCR5	0.512132	0.0297923
CCNK CDK1 CDK12 CDK13 CDK16 CDK18 CDK19 CDK2 CDK20 CDK3 CDK7 CDK8 CDK9 MNAT1 POLDIP3 ALYREF	0.512132	0.0297923
F5 PROC CTSG ELANE F10 F2	0.5111	0.0301801
ANKRD45 CAD DNAJC10 DNAJC6 GRPEL1 GRPEL2 HSP90AA1 HSP90AB1 HSP90B1 ISCU MS4A13 STUB1 TRAP1	0.5111	0.0301801
IFT57 IFT80 CORO1A CORO1B HOMER2 HOMER3 IFT172 IFT20	0.5111	0.0301801
PLOD2 COLGALT1 GBE1 OS9	0.5111	0.0301801
LRFN2 PPIE RIPK4 DHX8	0.5111	0.0301801
TNNT3 UBXN1 UFC1 ZNF526 MCM3 NUBP2 SEPHS1 SH3BGRL3 TNNC2 TNNI1 TNNI2 TNNI3	0.5111	0.0301801
KRAS KSR2 MAPK1 PDE6D PGGT1B PIK3CA PIK3CB PIK3CD PIK3CG RAB11FIP2 RAF1 RALGDS RASGRP2 RIPK4 SHOC2 SOS1 ZDHHC13 ZDHHC17 ARAF BRAF CALM1 EGFR ERBB2 ERBB3 ERBB4 FNTB	0.5111	0.0301801
MYCBPAP P4HA1 P4HA2 P4HA3	0.5111	0.0301801
BCR CBL ERCC3 KIT PIK3CG RAC1 WDR48	0.5111	0.0301801
EPHA2 GRB2 HACE1 INPP5D INPPL1 LRRK2 PAICS PHLPP1 PIK3R2 PTK2 PTPN11 SHC1 SLA ACACB ACP1 AL691442.1 CTNNB1 EEF2 EFNA1 EFNA2 EFNA3 EFNA4 EFNA5 EFNB1 EFNB2 EFNB3 EPHA1	0.510067	0.0305717
RPF1 RPF2 RPL23A RPL3 RPL3L RPL5 RPL7 RPL7L1 RPS9 RRP1 RRP1B RRP9 RSL1D1 TBL3 UTP15 UTP4 UTP6 WDR12 WDR36 WDR74 WDR75 BRIX1 CEBPZ DDX10 DDX18 DDX27 DDX54 DDX55 EBNA1BP2 EIF6 FBL GNL3 GNL3L GTPBP4 HEATR1 IMP3 KCTD19 MAK16 MPHOSPH10 MRTO4 NAT10 NIFK NIP7 NOC2L NOC3L NOC4L NOL12 NOP2 NOP56 NOP58 NPSR1 NSUN6 NVL PES1 PUM3 PWP2 RBM28	0.510067	0.0305717
WDFY1 WDR82 ALDOC ANAPC11 CDC16 COX5B EHD1 FAHD2A FH GDI1 HACL1 L3HYPDH RTN1 RTN2 RTN3 RTN4 SNX1 SNX2 SNX30 SNX4 SNX7 SNX8 TEX10 TMEM123 TPD52L2 TXNL4A UBQLN1	0.510067	0.0305717
TNIK NCK1 NCK2 NEDD4	0.510067	0.0305717
FGF1 FGF2 FGFR1 FGFR2 FGFR3 FGFR4 HSP90AA1 HSP90AB1 HSPA9 S100A13 UMPS CSNK2A1 CSNK2A2 CSNK2B	0.510067	0.0305717
PRSS35 C1QBP ECH1 MTFMT OXCT1	0.510067	0.0305717
PRKAR1B PRKG1 PRKG2 PRKX RNASEL STK36 ULK4 ERN1 ERN2 LRRK2 PHLPP1 POLR1A POLR1C POLR2C POLR2F POLR3A PRKACA PRKACB PRKACG	0.510067	0.0305717
EBF2 PRDM1 PRDM4 PRDM5 PRDM6 PRDM8 ZNF423	0.510067	0.0305717
SMARCB1 SMARCC1 SMARCC2 SMARCD1 SMARCD2 SMARCD3 SMARCE1 SON SS18 TBL1X TBL1XR1 TOP2B TRA2A VTN XPC YEATS4 ACTA1 ACTA2 ACTB ACTBL2 ACTC1 ACTG1 ACTG2 ACTL10 ACTL6A ACTL6B ACTL7A ACTL7B ACTL8 ACTL9 ACTR10 ACTR1A ACTR1B ACTR2 ACTR3 ACTR3B ACTR3C ACTR8 ACTRT1 ACTRT2 ACTRT3 ARID1A ARID1B ARID2 ARID3A ARID3B ARID3C ARID4A ARID4B ARID5A ASH1L BCL7A BCL7B BCL7C CHD5 CHD7 CHMP4A CPSF6 CREBBP DPF1 DPF2 DPF3…	0.510067	0.0305717
NOTCH2 NUMB NUMBL PCMT1 PDIA6 PLAUR PLEKHG4B PLK1 PLK2 PLK3 PSEN1 PSEN2 PSMB1 RBPJ RBPJL RDX SEC24C SH3BP2 SIN3A SPEN TJP1 AFDN ATP2A2 CDC42 DLK2 DLL1 DLL4 DTX1 EEF2 EGFL7 FBXW7 GSK3B HGS JAG1 JAG2 LFNG MAML1 MFNG MSN NDUFV1 NDUFV2 NEURL1 NEURL1B NLE1	0.509035	0.0309673
PRSS3 SEMA6A SEMA6C SEMA6D SERPINA1 SPINT2 TENM2 TFPI AMBP APLP2 APP BAZ2A BNIPL CDH23 FSTL4 FSTL5 HTRA1 HTRA2 HTRA3 HTRA4 LUM MKLN1 MUC5B MUC6 OTOGL PLEKHA8	0.509035	0.0309673
NECTIN1 NECTIN3 PARD3 STON2	0.509035	0.0309673
PTPRR EPHB2 MAPK1 MAPK11 MAPK12 MAPK13 MAPK14 MAPK15 MAPK3 MAPK4 MAPK6 MAPK7	0.509035	0.0309673
CALCOCO2 LGALS8 TBK1 TBKBP1 AZI2	0.509035	0.0309673
ROBO1 SLIT1 SLIT2 SLIT3 ABL1 ADGRA3 ARPP19 MAPK12	0.508002	0.0313668
ANKHD1 ANKHD1-EIF4EBP3 ANKRD17 BAP1 CD36 CTTNBP2 CTTNBP2NL MOB4 NDUFAF1 PDCD10 PPP2CA PPP2R1A PTPN11 PTPN6 RPS3 SH3BP2 SIKE1 SLMAP STK24 STK25 STRIP1 STRIP2 STRN STRN3 STRN4 TAOK1 TRPC4AP	0.508002	0.0313668
UNC5A DAPK1 NTN1 NTN3	0.508002	0.0313668
SNAI2 CRIM1 GOPC SGTA SGTB	0.508002	0.0313668
FGF8 FGFR1 FGFR2 FGFR3 FGFR4 FLG HSP90AA1 HSP90AB1 UMPS	0.508002	0.0313668
CYP1A1 HLA-A HLA-B HLA-G B2M CYB5A	0.508002	0.0313668
CCT8 CDC20 CTTNBP2 DOCK5 EHD2 FAXC GFPT1 GFPT2 GSTK1 HDAC1 HDAC3 HSPD1 IDH3A KARS KPNA4 MESD MKKS MOB4 NUP43 PDCL3 PFDN5 PIKFYVE PPM1B PPP2CA PPP2CB PPP2R2A PPP2R2B PPP2R2C PPP2R2D PPP4C PSMA6 PSMC2 PTPA PTPRA RPN1 RUFY1 STK24 STK3 STOM STRN STRN3 STRN4 SYK TCP1 TRAF3IP3 TRIM28 TUBB UBA5 UQCRC2 ZAP70 ACTB ANXA5 ATP1A1 ATP6V1B2 BBS10 CAD CCT2 CCT3 CCT4 CCT5 CCT6A CCT6B CCT7	0.508002	0.0313668
EPHA3 FYN HACE1 INPPL1 LRRK2 PAICS PHLPP1 SRC ABL1 ABL2 ACACB AL691442.1 CRK EFNA1 EFNA2 EFNA3 EFNA4 EFNA5 EFNB1 EFNB2 EFNB3	0.50697	0.0317702
KALRN RAC1 RAC2 RAC3 CDC42 DICER1 HAP1	0.50697	0.0317702
IL6ST LIF LIFR OSM SOCS3 IL11 IL6 IL6R	0.50697	0.0317702
PRDX3 PSME1 RNASET2 SPEN SRXN1 TMX3 TXN TXN2 TXNDC11 TXNDC16 TXNDC2 TXNDC5 TXNDC8 TXNDC9 UBQLN4 ATP5PF DNAJC10 ERP27 ERP44 MAPK3 NME8 P4HB PDIA2 PDIA3 PDIA4 PDIA5 PDIA6 PDILT PFKL PGAM1 PGAM2 PRDX1 PRDX2	0.50697	0.0317702
FOS JUN JUNB JUND MAF MAFB MAPK1 MAPK7 NFE2L1 PRKACA RPS6KA1 RPS6KA2 SIRT1 STAT1 STK40 ATF2 ATF4 BACH1 CEBPA CEBPG COP1 CREB5 DDIT3 EGFR	0.50697	0.0317702
GABARAPL2 LRBA LYST MOCS3 NAE1 NBEA NBEAL1 NBEAL2 NBR1 NSF NSMAF RER1 SAE1 SQSTM1 TP53INP2 UBA1 UBA2 UBA3 UBA5 UBA6 UBA7 ULK1 ULK2 ULK3 WDFY3 WDFY4 WDR81 ATG12 ATG3 ATG4A ATG4B ATG4C ATG4D ATG5 ATG7	0.50697	0.0317702
WDR35 ALYREF C11orf74 IFT122	0.505937	0.0321777
SUCLG1 SUCLG2 ACLY OGDH OXCT1 RIF1 S100A16 SDHA SDHB SELENBP1 11-Sep 9-Sep SERPINC1 SUCLA2	0.505937	0.0321777
CBLB CRK CRKL EGFR ERBB2 ERBB3 ERBB4 GRAP GRAP2 GRAPL GRB2 ITSN1 KIT LAT LCP2 NCK2 NEDD4 SORBS1 SPRY2 SYK UBC UBE2D1 UBE2D2 UBE2D3 UBE2D4 YES1 ARHGEF7 CBL	0.505937	0.0321777
MYO10 POTEE POTEI POTEJ ACTA1 CALM1 CALM2 CALM3 CALML3 DCC FBXW11 ITGB5 LRRK2	0.505937	0.0321777
PSMB9 PSMC1 PSMC2 PSMC3 PSMC4 PSMC5 PSMC6 PSMD1 PSMD11 PSMD12 PSMD13 PSMD14 PSMD2 PSMD3 PSMD4 PSMD5 PSMD6 PSMD7 PSMD8 PSME1 PSME2 PSME4 PSMF1 PSMG1 PSMG2 PSMG3 PSMG4 STAMBP STAMBPL1 UBFD1 UBLCP1 UCHL5 USP14 AC010132.3 AC018523.2 AC040162.1 ADRM1 BAP1 BRCC3 CNOT9 COPS2 COPS5 COPS6 ECPAS EIF3F FBXO7 MPND MYSM1 POMP PSMA1 PSMA2 PSMA3 PSMA4 PSMA5 PSMA6 PSMA7 PSMA8 PSMB1 PSMB10 PSMB11 PSMB2 PSMB4 PSMB…	0.505937	0.0321777
CTTNBP2 CTTNBP2NL MOB4 PDCD10 PPM1B PPP2CA PPP2CB PPP2R1A PPP2R1B RAB3C SH3BP2 STK24 STK25 STK26 STK3 STRIP1 STRIP2 STRN STRN3 STRN4 TCP1 ZRANB1 ANKHD1 CCT2 CCT3 CCT5 CCT6A CCT8	0.505937	0.0321777
PTK2 PTPN11 PTRH2 PXN RET RIPK1 SCAP SH2D2A SOCS2 SOCS3 SORBS1 SRC STAT1 STAT3 SYK TGFB1I1 TP53 TRMT6 YES1 AC037459.1 BCAR1 BMX CD4 CRK CRKL CSK DCC DNM2 EFS EPHA2 EPHB2 ERBB2 FGR FLT1 FLT4 FYN GRB7 GSK3B HCK INSR ITGAV ITGB1 ITGB2 ITGB4 ITGB5 JAK2 LCK LDB3 LPXN LYN NEDD9 NEO1 OTUD6B PDGFRB PDLIM1 PDLIM2 PDLIM3 PDLIM4 PDLIM5 PDLIM7 PIAS1 PIK3R3 PLCG1 PTEN	0.505937	0.0321777
HSPA14 ISCU KIF2C MS4A13 NFAM1 PAF1 PCLAF PTEN STIP1 STUB1 SUGT1 TNS1 TNS2 TNS3 TRAP1 CAD DNAJC10 DNAJC17 DNAJC2 DNAJC3 DNAJC6 GAK GRPEL1 GRPEL2 HSP90AA1 HSP90AB1 HSP90B1	0.505937	0.0321777
AGAP2 ARF1 CDC42 GRIA2 GRIP1 HOMER1 HOMER2 INSR PLCG1 RAC1 RAC2 RHOA	0.505937	0.0321777
DNAAF2 DNAAF4 HSP90AA1 HSP90AB1 RUVBL1 RUVBL2	0.505937	0.0321777
EIF2S3 EIF3A EIF3C EIF3CL EIF3I EIF5 GTPBP1 HBS1L IMP3 MRPS14 MRPS15 MRPS2 MRPS7 MRPS9 NHP2 NSA2 POLR1B PYM1 RPL7A RPP38 RPS11 RPS12 RPS13 RPS15A RPS16 RPS17 RPS18 RPS19 RPS24 RPS25 RPS27 RPS27L RPS28 RPS29 RPS3 RPS3A RPS4X RPS5 RPS6 RPS7 RPS8 RPS9 RPSA RSRC1 SNU13 SUB1 SYK ZAP70 ABCF2 AC245033.1 CDC123 DENR EIF1 EIF1AX EIF1AY EIF1B EIF2B1 EIF2B2 EIF2B3 EIF2B4 EIF2B5 EIF2S1 EIF2S2	0.505937	0.0321777
ASB12 CUL5 RPS3 SH3BP2	0.505937	0.0321777
MARS NAA20 NMT1 NOSTRIN OXSR1 PIN4 QARS RARS RARS2 RCC2 TRMT6 TRMT61A TXLNA VARS XPNPEP1 YARS ACAT1 AIMP1 AIMP2 CCT3 CIAPIN1 DALRD3 DARS EEA1 EEF1E1 EEF1E1-BLOC1S5 EPRS GARS GFPT1 GLB1 GLB1L GLB1L2 GLB1L3 HARS HK2 HSP90AA1 HSP90B1 IARS KARS LARS	0.504905	0.0325892
GSKIP PFKFB1 PFKFB2 PFKFB3 PFKFB4 GSK3A GSK3B	0.504905	0.0325892
MAP1LC3B MOCS3 NAE1 NBEA NBEAL1 NBEAL2 NBR1 NSMAF RER1 SAE1 SQSTM1 UBA1 UBA2 UBA3 UBA5 UBA6 UBA7 ULK1 WDFY3 WDFY4 WDR81 ATG3 ATG4A ATG4B ATG4C ATG4D ATG5 ATG7 FLT4 FUNDC1 KDR LRBA LYST	0.504905	0.0325892
FCER2 IGLL1 IGLL5 CD209 CLEC4M	0.504905	0.0325892
LIMK2 LRRK2 PAICS PHLPP1 ACACB CFL1 HACE1 LIMK1	0.504905	0.0325892
SERPINC1 SUCLG1 USP13 F10 F2 F9 ISCA2 KLK6 OTUB2 PFAS PLG	0.503872	0.0330048
HOXD4 PBX1 PBX2 PBX3 PBX4 RCHY1	0.503872	0.0330048
CD86 CTLA4 MBOAT7 CD80	0.503872	0.0330048
SDHA SDHAF2 SDHB SDHC SDHD SLC27A2 SLC2A14 SQSTM1 SUCLA2 SUCLG1 SUCLG2 SYNE2 TAP1 TIMM50 TMEM14B TOMM70 UQCRB UQCRFS1 UQCRQ XRCC6 ZC3H4 ZCCHC4 ACAT1 ACLY AP002884.3 ATP12A ATP1A1 ATP1A2 ATP1A3 ATP1A4 ATP1B1 ATP4A ATP5PB CPNE1 CS CYB5R3 CYC1 DHODH DLD DNAJA3 DPYD EIF4A1 FXN GCN1 GLOD4 GTSF1 HIGD1A HSPA9 HSPB1 IMPAD1 LRRC8A 1-Mar MDH1 MDH2 MRPL1 MRPS9 MTCH1 MTERF3 NAXE NDUFA2 NDUFS2 NDUFS3 NDUFS6 N…	0.503872	0.0330048
CACNG1 CACHD1 CACNA2D1 CACNA2D2 CACNA2D3 CACNA2D4 CACNB1 CACNB2 CACNB3 CACNB4	0.503872	0.0330048
TYROBP CLEC5A KLRK1 TREM1	0.503872	0.0330048
MRPS15 MRPS16 MRPS17 MRPS18A MRPS18B MRPS18C MRPS2 MRPS22 MRPS23 MRPS24 MRPS25 MRPS26 MRPS27 MRPS28 MRPS31 MRPS33 MRPS34 MRPS35 MRPS5 MRPS6 MRPS7 MRPS9 MRTO4 NHP2 NIFK NSA2 PLEC PTCD3 RACK1 RPL17 RPL19 RPL7 RPL7A RPL7L1 RPLP0 RPP38 RPS10 RPS11 RPS12 RPS14 RPS15 RPS15A RPS16 RPS17 RPS18 RPS19 RPS2 RPS20 RPS21 RPS23 RPS24 RPS25 RPS26 RPS27 RPS27L RPS28 RPS29 RPS3 RPS3A RPS4X RPS4Y1 RPS5 RPS6 RPS7 R…	0.50284	0.0334244
ASNS ASS1 CBS CD2AP COASY CSTF1 DCPS EPRS FASN GALE GARS GDA GFPT1 GLRX HSPBP1 IARS KYNU LARS LYPLA1 MAPK3 MAT2A NMD3 NPLOC4 NUP50 PAFAH1B1 PAICS PEBP1 PHGDH PXN QARS RRM2 SOD1 SYK TRAP1 TTC27 UBA1 UBQLN1 UBQLN4 UFD1 WDR27 XPNPEP1 ZAP70 AARS AHNAK AHSA1	0.50284	0.0334244
STAG3 NIPBL PLK1 PLK2 PLK3 PLK4 PLK5 RAD21 RAD21L1 SMC1A SMC1B SMC3	0.50284	0.0334244
URM1 USP5 VCL VIPR2 XPO1 ATP6V1A CTU1 CTU2 DSTN ELP1 GDPGP1 MOCS3 PRDX1 PRDX2 PTGES3 RNF20 SEC23IP TXNL1	0.50284	0.0334244
STX4 STX6 STX7 STX8 STXBP1 STXBP2 STXBP3 STXBP4 SYT1 VAMP1 VAMP2 VAMP3 VAMP4 VAMP5 VAMP7 VAMP8 VAPB VPS33A VPS33B VPS45 YKT6 ABCC1 AC048338.1 AC129492.3 ANXA3 CHGA GOSR2 LLGL1 NAPA NAPB NDUFB9 NSF RAB11A SCFD1 SEC22A SEC22C SLC25A10 SNAP23 SNAP25 SNAP29 SNAP47 STX12 STX16 STX16-NPEPL1	0.50284	0.0334244
FAM96B MMS19 NARF NARFL CIAO1	0.50284	0.0334244
ID1 PSMD4 ZBTB12 BUD31 COL12A1	0.50284	0.0334244
STRIP1 STRIP2 STRN STRN3 STRN4 TRAF3IP3 ZRANB1 ANKHD1 COLGALT1 CTTNBP2 CTTNBP2NL DDB1 DDX1 EEF1B2 EEF1G FGFR1OP2 HFM1 KATNAL2 KHSRP MOB4 MST1 NUP214 PDCD10 POP1 PPM1B PPP2CA PPP2CB PPP2R1A PPP2R1B RBM4 SIKE1 SLMAP SNAI3 SPTAN1 STK24 STK25 STK26 STK3 STK4	0.501807	0.0338482
COL7A1 FN1 LRRC57 NFKBIA	0.501807	0.0338482
MAGI1 NET1 UBA52 ADRB2 CYYR1 IGSF5 LATS1 LATS2	0.501807	0.0338482
TOR1A TOR1AIP2 KLHL14 NAGLU	0.501807	0.0338482
RPP30 CARMIL1 CBWD1 HEATR6 INTS2 NIFK POP1 POP4 POP5 RPP14 RPP21 RPP25	0.501807	0.0338482
LRP5 MESD SOST WNT1 DKK1 IGSF9 IGSF9B	0.501807	0.0338482
NEDD4 NEDD4L PAX7 PDCD6IP PDLIM7 PSMD4 PTEN PTPN23 RAP2A RPS27A SCNN1A SCNN1B SCNN1G SGK1 SLC11A2 SLC9A1 SMAD1 SMAD2 SMAD3 SMAD4 SMAD5 SMAD6 SMAD7 SMAD9 SPRY2 TNIK UBA52 UBB UBC UBE2D1 UBE2D2 UBE2D3 UBE2D4 UBE2E1 UBE2L3 WBP2 AKT1 ARRDC1 ARRDC3 CBLB CUL1 DMD DVL1 EPS15 FGFR1 GJA1 GJA4 GRIN2D IGF1R IMPDH2 IRS2 ISG15 LATS1 LATS2 NDFIP1 NDFIP2	0.501807	0.0338482
PSMA4 PSMA5 PSMA6 PSMA7 PSMA8 PSMB1 PSMB10 PSMB11 PSMB2 PSMB4 PSMB5 PSMB6 PSMB7 PSMB8 PSMB9 PSMC1 PSMC2 PSMC3 PSMC4 PSMC5 PSMC6 PSMD1 PSMD11 PSMD12 PSMD13 PSMD14 PSMD2 PSMD3 PSMD4 PSMD5 PSMD6 PSMD7 PSMD8 PSME1 PSME2 PSME3 PSME4 PSMG2 RAN SEM1 STAMBP STAMBPL1 U2AF2 UBA2 UBFD1 UBLCP1 UCHL5 USP14 USP9X VCP WDR11 XPOT YBX1 ZNF469 AC010132.3 AC018523.2 AC040162.1 ADRM1 ANAPC16 ANAPC2 ASB10 ASNA1 BABAM…	0.501807	0.0338482
TXNDC11 TXNRD1 TXNRD2 TXNRD3 ACLY DLD GSR PRDX1 PRDX2 PRDX3 PRDX4 PRDX5 PRDX6 RAD1 RIPK4	0.501807	0.0338482
GRB14 HCK INSR FRS3	0.500774	0.034276
NQO2 RPS6KA2 CENPF LRRC7	0.500774	0.034276
PRR3 ABCC2 HNRNPR LAMTOR3	0.500774	0.034276
CD274 COG3 IGKV3D-7 PDCD1	0.500774	0.034276
TMEM123 WDFY1 WDR77 BAG2 CCAR2 DNAJC6 HSPA8 PPIH PPP2R2B PPP2R2C SLU7	0.500774	0.034276
ALG10B ALG12 ALG3 ALG5 B3GNTL1 RPN1 STT3A STT3B	0.500774	0.034276
KRT5 KRT1 KRT10 KRT14 KRT16 KRT2 KRT3	0.500774	0.034276
THUMPD1 THUMPD3 TRMT1 TRMT1L YAP1 AC010132.3 AC018523.2 AURKA AURKB AURKC CDK19 CDK8 DDX1 DUS2 FDXACB1 FLT1 FLT4 HARS KDR MAD2L1 MAPRE1 MAPRE2 MAPRE3 MKNK1 MKNK2 NAT10 NDRG1 OXSR1 PDGFRA PDGFRB PSMA1 PSMA2 PSMA3 PSMA5 PSMA6 PSMA7 PSMA8 PUS7 RANGRF SYNCRIP	0.500774	0.034276
SIRPA SIRPB1 TRIM2 B2M CD1D CD47 INPP5D NPHS1 PTPN11 PTPN6	0.500774	0.034276
RFX8 ATR CDC16 ESPL1	0.499742	0.034708
PROC SERPINA5 F5 F8	0.499742	0.034708
HACL1 KRTAP11-1 PTPRF TRIP12 WDFY1 ADSL FAM162A GMPPB	0.499742	0.034708
ATP6V1A ATP6V1B1 ATP6V1B2 ATP6V1C1 ATP6V1C2 ATP6V1D ATP6V1E1 ATP6V1E2 ATP6V1F ATP6V1G1 ATP6V1G2 ATP6V1G3 ATP6V1H CAPN1 CIAPIN1 COG2 COG8 COX4I1 CSE1L DARS DDOST DDX28 DMXL1 DMXL2 DNAJC13 EEF1E1 EIF3F EIF4A1 EIF4A3 MARCKSL1 MCMBP MSLN OLA1 PDCD10 PPIB PPIC PRDX2 PRDX6 PTGR1 RAB2A RMDN3 RPA2 RPN1 SHMT2 STOM SUCLG2 SULT1C3 SYNJ1 SYNJ2 TCIRG1 TIPRL TXNDC17 TXNDC5 TXNL1 UBE2S UBR1 UBXN1 UNC45A URM1 US…	0.499742	0.034708
ADGRA3 CAP1 CAP2 DHX8 IGDCC3 IGSF9B PPIE RIPK4 ROBO1 ROBO2 ROBO3	0.499742	0.034708
PTPN20 MAPK1 MAPK11 MAPK12 MAPK13 MAPK14 MAPK15 MAPK3 MAPK4 MAPK6 MAPK7	0.499742	0.034708
THAP12 MST1 STK3 STK4	0.499742	0.034708
KRT10 KRT16 KRT2 KRT5 KRT77 PRSS1 AHNAK2 ELAVL1 KRT1	0.499742	0.034708
RPL27 RPL27A RPL29 RPL3 RPL30 RPL31 RPL32 RPL34 RPL35 RPL35A RPL36 RPL37 RPL37A RPL38 RPL3L RPL4 RPL5 RPL6 RPL7 RPL7A RPL8 RPL9 RPLP0 RPLP1 RPLP2 RPS10 RPS11 RPS12 RPS13 RPS14 RPS15 RPS15A RPS16 RPS18 RPS19 RPS2 RPS20 RPS21 RPS23 RPS24 RPS25 RPS26 RPS27 RPS29 RPS3 RPS3A RPS4X RPS5 RPS6 RPS7 RPS8 RPS9 RPSA SLC25A3 SYK TTC37 ZAP70 BRIX1 DDX18 DDX56 EVPL FAU FUT8 GNL2 GTPBP4 ILF3 MIB1 MIB2 MRTO4 MTH…	0.499742	0.034708
PTPRN RNF6 NOS1AP PLA2G7	0.498709	0.0351442
CRTAP NUDT21 P3H1 P3H2 PPIB PPIC WDR48	0.498709	0.0351442
PPP4R2 PTPA SLC4A1AP TPM1 TRA2B WDR55 ANXA5 CLNS1A CUTA DNAJA1 DSTN IGBP1 NPHP4 NUBP2 PLIN3 PPP2CA PPP2CB PPP4C	0.498709	0.0351442
ROBO2 SLIT1 SLIT2 SLIT3 ADGRA3	0.498709	0.0351442
GRIA2 GRIA4 GRIP1 NSF PICK1 SQSTM1 AGAP2 CACNG2 CACNG3 GRIA1	0.498709	0.0351442
LTA LTBR SLC30A2 TNFRSF1A	0.498709	0.0351442
BAG2 BRINP1 CCAR2 DNAJC6 HSPA4 HSPA8 PPIH PPP2R2B PPP2R2C SLU7 TMEM123 WDR77	0.498709	0.0351442
RERG RIPK4 ZDHHC13 ZDHHC17 ARAF BRAF KSR2 RAB11FIP2 RAF1	0.498709	0.0351442
INHBC ACVR1 ACVR1B ACVR2A ACVR2B	0.498709	0.0351442
TYRO3 ACACB AXL CHRNB3 HACE1 HDLBP LRRK2 PAICS PHLPP1	0.498709	0.0351442
TMOD2 VARS ABCC1 ATP6V1B2 ATP6V1E1 DHX9 GSN LCMT1 PABPC3 PAM16 RBM18 RUVBL2 SAFB SF3B2 SF3B3 SHMT2 SULT1C3	0.498709	0.0351442
PAK3 PLK1 PXN RAC1 RAC2 RAC3 RHOA RHOB RHOBTB1 RHOBTB2 RHOBTB3 RHOC RHOD RHOF RHOG RHOH RHOJ RHOQ RHOU RHOV RND1 RND2 RND3 RRAS RRAS2 SH3PXD2A SH3PXD2B ARHGEF6 ARHGEF7 CDC42 LRRK2 MAP3K2 MAP3K3 MYO6 NCF4 NCK1 NCK2 NF2 PAK1 PAK2	0.498709	0.0351442
MYCBP OTUD4 PA2G4 TPT1 UROD CORO1C DPP7 EIF5A2 EIF5AL1	0.497677	0.0355846
DNTTIP2 NIFK NOP56 NOP58	0.497677	0.0355846
RNASEL SH3BP2 CNBD2 IQGAP1 PRKAR1A PRKAR1B PRKAR2A PRKAR2B	0.497677	0.0355846
DOK1 FGR INPP5D ITK NCK1 NCK2 PTK6 RASA1 SHC1 SRC VAV1 ABL1 ABL2 CRK CSK	0.497677	0.0355846
FBLN7 NEURL1 NEURL1B WNT3A	0.497677	0.0355846
SMC4 SRP54 SSU72 TOP2A TOP2B WDR82 XRCC6 ALDH8A1 CDC6 CDK1 CDK2 CDK3 KIF2C NCAPD2 NCAPG NCAPH NIPBL NSMCE2 ORC5 PLK1 PLK2 PLK3 PLK4 PLK5 PPP1CA PPP1CB PPP1CC RAD21 RAD21L1 RFC1 SMC1A SMC1B SMC2	0.497677	0.0355846
IL2 IL2RA IL2RB IL2RG FOXP3 IL17A	0.497677	0.0355846
PRSS1 SEMA6A SEMA6C SEMA6D SERPINA1 SERPINB13 SERPINB8 SERPINF2 TENM2 APLP2 BAZ2A BNIPL CDH23 DDX5 FSTL4 FSTL5 HTRA1 HTRA2 HTRA3 HTRA4 KRT1 KRT10 KRT2 LUM MKLN1 MUC5B MUC6 OTOGL PLEKHA8	0.497677	0.0355846
ATM ATR BRCA1 CHEK1 CHEK2 E4F1 EXO1 H2AFX LIG4 MINK1 MRE11 NBN ODR4 PRKDC RAD1 RAD17 RAD51 RAD9A RASSF1 RBBP8 RBM47 RPA1 RPA2 SLC33A1 SMC1A SMC3 TELO2 TERT TOPBP1 TP53 TP53BP1 WRN XRCC5 XRCC6 AP1B1 AP3B1	0.497677	0.0355846
NCKAP1L WASF1 WASF3 ABI1 ANXA2 BRK1	0.497677	0.0355846
DSCAM NPHS1 PAK1 B2M CD1D	0.497677	0.0355846
ROR1 STAT3 WNT5A ACACB HACE1 LRRK2 PAICS PHLPP1	0.496644	0.0360293
SAMD9 SMARCC1 SMARCC2 TPT1 EEA1 KARS PFKP	0.496644	0.0360293
ARID3C CHD5 SMARCAD1 SMARCB1	0.496644	0.0360293
C11orf74 IFT122 IFT140 IFT43 WDR19 WDR35	0.496644	0.0360293
CACNB3 CACNG1 CATSPER1 CIAPIN1 NALCN SCN10A SCN11A SCN3A SCN5A SCN8A SCN9A CACHD1 CACNA1A CACNA1B CACNA1C CACNA1D CACNA1F CACNA1G CACNA1S CACNA2D1 CACNA2D2 CACNA2D3 CACNA2D4	0.496644	0.0360293
PTPN11 PXN RET SIGLEC11 SIRPA SOCS3 SRC STAMBP TIE1 ANKHD1 ANKHD1-EIF4EBP3 ANKRD17 AXL BTLA CBL CD244 CDH5 CEACAM1 CRKL EGFR EPHA2 ERBB2 ERBB3 ERBB4 FLT1 FLT3 FLT4 FN1 FYN GAB1 GAB2 GAB3 GAB4 GRB2 GSK3B IGF1R INPP5D INSR IRS1 IRS2 JAK1 JAK2 KIT LAIR1 LEPR MAP2K1 MAP3K5 MAPK14 MAPK3 MET NTRK2 PDGFRA PDGFRB PPIF PTK2	0.496644	0.0360293
CDH1 CSNK2A1 CTNNA1 CTNNB1 CTNND1 CTNND2 JUP KLRG1 PKP4 PSEN1 PTPN14 PTPRF PTPRM SKP2 ANAPC15 ANAPC4 ANAPC7 ARVCF CCNB1 CDC16 CDC23	0.496644	0.0360293
CACNB1 CACNG1 CATSPER1 NALCN SCN10A SCN11A SCN3A SCN5A SCN8A SCN9A CACHD1 CACNA1A CACNA1B CACNA1C CACNA1D CACNA1F CACNA1G CACNA1S CACNA2D1 CACNA2D2 CACNA2D3 CACNA2D4	0.496644	0.0360293
OXCT1 OXCT2 PAK5 PGK1 PLAUR PRDX6 PRSS35 PSME1 PTPMT1 RAE1 S100A16 SCAF4 SCLT1 SDHA SDHAF2 11-Sep SGSH SOD1 SUCLA2 SUCLG1 SVIL TALDO1 TCOF1 TIMM9 TMEM177 TOR1AIP1 TPI1 UBXN7 UQCRFS1 VAPB VMA21 AHNAK ATIC C1QBP CTTN FH FMC1 HINT1 HSPB1 LYPLA1 MDH1 NCL NDUFS3 NDUFV1	0.495612	0.0364782
GLRX KYNU MDH1 MTAP NIT1 SCCPDH SOD1 TKT TKTL2 TPR TRAP1 ASNS	0.495612	0.0364782
PROP1 CTNNB1 LDB1 LDB2	0.495612	0.0364782
MET MST1 MUC20 PAICS PHLPP1 PLCG1 PTPN1 PTPN11 PTPRB PTPRJ SH3KBP1 SHC1 SOCS1 SOS1 STAT3 ACACB ADGRL1 ADGRL2 ADGRL3 CBL CRK CTNNB1 DNAJA3 EGFR ERBB3 GAB1 GAB4 GNG12 GRB2 HACE1 HGF HGFAC HSP90AA1 HSP90AB1 HSPA4 INPPL1 KDR LAPTM4B LRIG1 LRRK2	0.495612	0.0364782
ADCK2 CLPB GPI MRPL22 NRDC PDK2 PMPCB STOML2	0.495612	0.0364782
FGF17 FGFR1 FGFR2 FGFR3 FGFR4 HSP90AA1 HSP90AB1 UMPS	0.495612	0.0364782
ERP44 GSR ITPR1 KMT2C LMAN1 PIAS1 PNPO PRDX1 PRDX2 PRDX3 PRDX4 PRDX5 PRDX6 RIPK4 SNX2 TXNRD1 TXNRD2 TXNRD3 USP32 ACLY DLD	0.495612	0.0364782
C5 C5AR1 C6 CHCHD1 DAP3 DENND4A IGKV3D-7 LVRN MRPS10 MRPS11 MRPS14 MRPS15 MRPS17 MRPS18B MRPS2 MRPS22 MRPS24 MRPS26 MRPS31 MRPS33 MRPS34 MRPS35 MRPS5 MRPS7 PTCD3 RPS23 AC092647.5 ANPEP C3	0.495612	0.0364782
MRPS35 MRPS5 MRPS7 MRPS9 NDUFAF8 PTCD3 RPLP1 RPS11 RPS13 RPS14 RPS15 RPS15A RPS16 RPS18 RPS2 RPS20 RPS23 RPS29 RPS5 RPSA SLC1A5 SOD2 TRMT10B TRUB2 USP42 A2M A2ML1 ABCC2 AC092647.5 ATP1B1 ATP6V1C1 AURKAIP1 C3 C4A C4B C5 CHCHD1 COQ4 COQ5 DAP3 EIF3C HIBCH ILF3 LAMTOR3 LRPPRC METTL17 MRPL42 MRPS10 MRPS11 MRPS12 MRPS14 MRPS15 MRPS16 MRPS17 MRPS18A MRPS18B MRPS18C MRPS2 MRPS22 MRPS23 MRPS24 MRPS25 MRPS…	0.495612	0.0364782
ITGA7 ITGB1 ITGB5 ITGB6 ITGB8	0.495612	0.0364782
ZNF114 PPP2CA PPP2R1A PPP2R1B PPP2R2C	0.495612	0.0364782
NRAS PIK3CA PIK3CB PIK3CD PIK3CG RAB11FIP2 RAF1 RASGRP2 RIPK4 RNASEH2B SHOC2 SPATS2 VAT1 ZDHHC13 ZDHHC17 AFDN ARAF BRAF CD2AP EGFR ERBB2 ERBB3 ERBB4 KSR2	0.494579	0.0369313
CCT7 CCT8 CCT8L2 CDC20 CKAP5 DES DOCK5 EHD2 FARS2 HSPE1 KPNA4 LAGE3 MAT2A MOB4 P4HB PAN2 PDCL3 PPP2CA PPP2CB PPP2R2A PPP2R2B PPP2R2C PPP2R2D PPP4C PTPA RPN1 SOD1 SOD3 SSR4 SSSCA1 STK24 STRN STRN3 STRN4 STUB1 SYK TCP1 TRIM28 TUBAL3 TXNDC9 UQCRC2 ZAP70 ACACB ATG16L1 ATP1A1 ATP1A2 ATP1A3 CAD CCS CCT2 CCT3 CCT4 CCT5 CCT6A CCT6B	0.494579	0.0369313
CXCR4 GNA13 GNAI1 GRK3 SRP14 ARRB2 CXCL12	0.494579	0.0369313
MRAS PIK3CA PIK3CB PIK3CD PIK3CG PLXNB1 RAB11FIP2 RAF1 RALGDS RAPGEF6 RASIP1 RIPK4 ZDHHC13 ZDHHC17 AFDN ARAF BRAF KSR2	0.494579	0.0369313
HACE1 HCK HELZ2 HUNK IGF1R INSR INSRR IRAK1 IRAK2 IRAK3 IRAK4 ISG15 ITK JAK1 JAK2 JAK3 KDR KIT LCK LIMK1 LIMK2 LRGUK LRRK2 LYN MAP3K10 MAP3K11 MAP3K20 MAP3K21 MAP3K7 MAP3K9 MATK MELK MERTK MET MLKL MOS MUSK NEDD8 NIM1K OAS1 OAS2 OAS3 OASL PASK PBK PDGFRA PDGFRB PDGFRL PHLPP1 PIM1 PIM2 PIM3 PKDCC PSMC1 PSMC2 PSMC3 PSMC4 PSMC5 PSMC6 PSMD12 PTK6 PTK7 RAC1 RAD23A RAD23B RET RIPK1 RIPK2 RIPK3 RIPK4 RO…	0.494579	0.0369313
PTK2B PXN SRC TGFB1I1 AC037459.1 ASAP1 BCAR1 EFS ERBB2 FGFR2 FGFR3 FLT1 FYN ITGB2 ITGB5 JAK1 JAK2 JAK3 LCK LDB3 LPXN LYN MATK NPHP4 PDLIM1 PDLIM2 PDLIM3 PDLIM4 PDLIM5 PDLIM7	0.494579	0.0369313
DCAF13 DDX18 DDX27 DDX47 DMP1 FBL HEATR1 IBSP IMP3 IPO5 KRR1 LEO1 MPHOSPH10 NAT10 NIFK NOC4L NOL10 NOP14 NOP56 NOP58 PNO1 POLR1C POLR1D PUM3 PWP2 RP1 RPS13 RRP9 RSL1D1 TBL3 UTP14A UTP15 UTP20 UTP4 UTP6 WDR3 WDR36 WDR46 WDR75 BMS1	0.494579	0.0369313
NECAP1 NECAP2 PHGDH PITPNA UFC1 CARHSP1 KHDC4 LCMT1 MPI	0.494579	0.0369313
CDCA4 PPP2R2A PPP2R2B PPP2R2C SEPHS1	0.494579	0.0369313
TK2 DKK1 FCHSD1 FCHSD2 SAMHD1	0.494579	0.0369313
CEBPA CEBPB CEBPD CEBPE CEBPG CREBBP DBP DDIT3 EP300 FOS GSK3B RB1 RBL1 TRIB1 ATF4 ATF5 BATF BATF2 BHLHE41 CDK2 CDK4 CDKN1A	0.494579	0.0369313
HIF3A TACC1 TACC2 TACC3 VHL ARNT CASK EGLN1 EGLN2 EGLN3	0.494579	0.0369313
SH3BGRL3 STXBP3 TNNT3 USP3 AHCYL1	0.493547	0.0373888
TRIB2 ACACB BTRC CTNNB1 CUL1 HACE1 LRRK2 PAICS PHLPP1 PRKAB1 PRKAB2 RPS6KB1 SMURF1	0.493547	0.0373888
SLIT3 DHX8 PPIE RIPK4 ROBO1 ROBO2 ROBO3	0.493547	0.0373888
KHDC3L PLK1 PLK2 PLK3 PLK4 PLK5 PPP2R2A PPP2R2B PPP2R2C PPP2R2D ESPL1	0.493547	0.0373888
CFTR FLNA FLNB FLNC HSP90AA1 KRT8 2-Mar PPP2R1A PPP2R1B SLC26A8 SLC9A3R1 YWHAZ	0.493547	0.0373888
MNX1 PBX1 PBX2 PBX3 PBX4 RCHY1	0.493547	0.0373888
ARID3B CHD5 PPM1K SMARCAD1 SMARCB1	0.493547	0.0373888
PTPN2 PTPN6 SRC STAT3 UCHL5 VARS CDH2 CDK1 CDK2 CDK5 COL5A1 EGFR HSPD1 INSR JAK1 JAK3 KATNB1 MAPK1 MAPK11 MAPK12 MAPK13 MAPK14 MAPK15 MAPK3 MAPK4 MAPK6 MAPK7 METTL13 NCK1 NCK2 PDGFRB PSMC1 PSMD14	0.493547	0.0373888
TMX3 TXNRD1 TXNRD2 TXNRD3 ACLY BABAM2 DLD GSR PRDX1 PRDX2 PRDX3 PRDX4 PRDX5 PRDX6 RIPK4	0.493547	0.0373888
SHC2 YES1 EGFR ERBB2 ERBB4 FLT1 GRAP GRAP2 GRAPL GRB2 INSR ITGB5 KDR NTRK1 PDGFRB RET	0.493547	0.0373888
DIRAS1 KSR2 PIK3CA PIK3CB PIK3CD PIK3CG RAB11FIP2 RAF1 RIPK4 ZDHHC13 ZDHHC17 AKR1D1 ARAF BRAF	0.493547	0.0373888
PSMD8 PSMD9 PSME3 PUS1 RAD23A RAD23B SEM1 SIL1 STAMBP STAMBPL1 UBFD1 UBLCP1 UCHL5 USP14 VAPA VAPB AC010132.3 AC018523.2 AC040162.1 ADRM1 ANKRD42 ASPM BAP1 BRCC3 CCDC74B CCDC92 COPS2 COPS5 COPS6 DNTT ECPAS EIF3F HEATR1 MOSPD3 MPND MYSM1 NLRP13 NSF PAAF1 POLB POLL POLM PSMA1 PSMA2 PSMA3 PSMA4 PSMA5 PSMA6 PSMA7 PSMA8 PSMB1 PSMB10 PSMB11 PSMB2 PSMB4 PSMB5 PSMB6 PSMB7 PSMB8 PSMB9 PSMC1 PSMC2 PSMC3 PSM…	0.493547	0.0373888
MMP9 TGFB1 TIMP1 TIMP2 TIMP3 CENPJ	0.493547	0.0373888
RCAN1 TESC CHP1 CHP2 CIB1 CIB4 FAM122A PPP3CA PPP3R1 PPP3R2	0.493547	0.0373888
PLXNA2 SEMA3A SEMA6A SEMA6C SEMA6D XAB2 NRP1	0.492514	0.0378507
TMEM177 TSR1 GADD45GIP1 HPDL MRPL11 MRPL15 MRPL16 MRPL19 MRPL24 MRPL38 MRPL44 MRPL49 MRPL50 MRPL51 MRPL52 MRPL9 NADK2 NDUFA4 NIT2 NT5E OXCT1 PAICS PNP PTBP1 RRM1 S100A16 11-Sep SLC25A3 SRSF3 SYNCRIP	0.492514	0.0378507
ESPNL MYO3A MYO3B RPS3 SH3BP2	0.492514	0.0378507
TTC37 WDR31 WDR61 AP1B1 APAF1 CHORDC1 DNAJC2 EXOSC4 EXOSC6 EXOSC7 EXOSC9 FERMT1 ITSN1 LARS MTREX RACK1 RPL27 RPL3 RPL3L RPS13 RPS5 SKIV2L SNW1 TEP1 TLN1 TRIP13	0.492514	0.0378507
HLA-A HLA-C IGKV3D-7 IGLL1 IGLL5 IGSF3 KIR2DL3 LILRB1 MT-ATP6 PDCD1 TMEM38B VPREB1 VSIG2 B2M CD7 CD8A CD8B CYP1A1 CYP1A2 ERBB3	0.492514	0.0378507
RWDD2A SNIP1 SNRNP27 SNRNP70 U2AF1 ZRSR2 ACIN1 ARGLU1 CTNNBL1 DDX46 GABARAP PRPF38A RBM23 RBM39 RNPS1	0.492514	0.0378507
NCALD NOS1 NOS2 NOS3 POTEE POTEI POTEJ ACTB ATP5F1B CACNA1E GRK1 KCNN2 KCNN3 KCNN4	0.492514	0.0378507
TRIB1 ACACB CEBPA COP1 FOSL2 HACE1 LRRK2 MAP2K1 PAICS PHLPP1 PRKAB1 PRKAB2 STK40	0.492514	0.0378507
RPLP0 RPLP1 RPLP2 RPN2 RPP38 RPS10 RPS11 RPS12 RPS13 RPS14 RPS15 RPS15A RPS16 RPS18 RPS19 RPS2 RPS20 RPS21 RPS23 RPS24 RPS25 RPS26 RPS27 RPS27A RPS29 RPS3 RPS3A RPS4X RPS5 RPS6 RPS7 RPS8 RPS9 RPSA RRP1B RRP7A RSL24D1 RSRC1 SBDS SNU13 SRP54 SRPRA SYK TDRD15 UBA52 VAPA VASN VDAC3 ZAP70 ABCE1 AC135178.2 ALPI ALPL ALPP ALPPL2 DBN1 DDX24 ECPAS EEF1A1 EFL1 EIF5B EIF6 FAU GNL1 GTPBP6 HNRNPM HNRNPU HSPA8…	0.492514	0.0378507
TPT1 ZAP70 BCL2L1 CALR EEF1G MCL1 MSH2 MYCBP NPEPL1 RHEB SAMD9 SYK TBCB	0.492514	0.0378507
RTN1 SNX1 SNX10 SNX11 SNX12 SNX15 SNX2 SNX3 SNX30 SNX4 SNX7 SNX8 WDFY1 WDFY2 ACTR2 MYO5C RAB33A	0.492514	0.0378507
PHLPP1 PIM1 PIM2 PIM3 PKDCC PNPLA6 PNPLA7 POTEE POTEI POTEJ PPEF1 PPEF2 PPIE PPP2CA PPP2CB PPP3CA PPP3CB PPP3CC PPP4C PPP5C PPP5D1 PRKACA PRKACB PRKACG PRKAR1A PRKAR1B PRKAR2A PRKAR2B PRKCB PRKG1 PRKG2 PRKX PTEN PTK6 PTK7 RBM15 RET RIPK1 RIPK2 RIPK3 RIPK4 ROR1 RPS6KB1 SCPEP1 SCRIB SLC9A3R2 SNX27 SNX6 SPEN SRC SRMS STK11 STK40 STYK1 SUGT1 SYK TEC TEK TESK1 TESK2 TIE1 TRAP1 TRIB1 TRIB2 TRIB3 TSSK1B…	0.492514	0.0378507
PTPN22 VCP ZAP70 CSK GRB2 LCK MAPK1 MAPK11 MAPK12 MAPK13 MAPK14 MAPK15 MAPK3 MAPK4 MAPK6 MAPK7 MATK PSTPIP1	0.491482	0.0383168
2-Mar NPLOC4 STX6 UBE2G2 CFTR	0.491482	0.0383168
DUSP2 MAPK1 MAPK11 MAPK12 MAPK13 MAPK14 MAPK15 MAPK3 MAPK4 MAPK6 MAPK7	0.491482	0.0383168
PELO PSMD4 RPL12 RPLP0 RPS6 SYK YBX3 ZAP70 ABCE1 EEF1A1 EEF1A2 FAU GSPT1 GSPT2 HBS1L NOP56	0.491482	0.0383168
FGF18 FGFR1 FGFR2 FGFR3 FGFR4 HSP90AA1 HSP90AB1 UMPS	0.491482	0.0383168
ANXA7 ATP5PO C11orf54 GPI PARK7 PCBP1 PIR SRI TKT TTN ANXA4	0.491482	0.0383168
HRAS IKZF3 INSR IRAK1 IRAK2 ITSN1 KSR2 LATS2 MAP2K1 MAPK8 NEDD8 NF1 PIK3CA PIK3CB PIK3CD PIK3CG PLRG1 PSMB2 RAB11FIP2 RAF1 RALGDS RAPGEF1 RAPGEF2 RASA1 RASA2 RASIP1 RGL1 RGL4 RHOD RIN1 RIPK4 SHOC2 SLC9A3R2 SOS1 SOS2 SPRY2 SRC TIAM1 TLR2 TLR9 TPR ZDHHC13 ZDHHC17 ABL2 AFDN ARAF BRAF CDC25C EGFR ERBB2 ERBB3 ERBB4 ERBIN FNTB FYN	0.491482	0.0383168
FXYD2 ATP12A ATP1A1 ATP1A2 ATP1A3 ATP1A4 ATP1B1 ATP1B2 ATP1B3 ATP1B4 ATP4A ATP4B	0.491482	0.0383168
HCFC2 SIRT1 WDR5 YEATS2 AC118549.1 ASH2L DR1 FOXO3	0.491482	0.0383168
DDX51 EFL1 NOP56 NOP58	0.491482	0.0383168
CAPN3 CAPNS1 TTN YARS2	0.491482	0.0383168
F8 F9 IGKV3D-7 IGLL5 MAP1LC3A PROC CALR F10 F2	0.491482	0.0383168
SARS SEC13 SNW1 TARS TP53RK TRIM25 TSG101 USP44 WARS ARFIP1 ARFIP2 C9orf78 CAD CCDC6 CPS1 DUS3L FRMPD2 GATC GFPT2 HARS HARS2 HIP1R HSPB1 MESD NUP210 PALLD PAPOLA PFDN2 PFKM POLD2 PRRC1 PTGES3 R3HCC1L	0.490449	0.0387874
MIXL1 TBXT MIB1 MIB2	0.490449	0.0387874
DES HADHB HNRNPUL1 JUP MYL6 RPL17 RPL29 SNRNP70 SYNC TGFB1 CCT7	0.490449	0.0387874
EPHA4 FYN HACE1 INPPL1 LRRK2 PAICS PHLPP1 SRC ABL1 ABL2 ACACB AL691442.1 EFNA1 EFNA2 EFNA3 EFNA4 EFNA5 EFNB1 EFNB2 EFNB3	0.490449	0.0387874
HSPA9 HSPB1 HSPD1 HSPE1 HSPH1 HYI ISCU ITPA LDHA LDHB LRRK2 MIB1 MIB2 MS4A13 NDUFS8 PDCD6 POFUT1 PTBP1 RAB7A RACK1 SDHA SOD1 STMN1 STUB1 SYK TBPL1 TIMM17A TIMM17B TIMM23B TIMM44 TKT TP53 TRAP1 ZAP70 AHNAK ALYREF CAD CANX CCDC58 CFL1 COX5B CPS1 DNAJA1 DNAJA2 DNAJA3 DNAJA4 DNAJB1 DNAJB12 DNAJB14 DNAJB4 DNAJC1 DNAJC10 DNAJC17 DNAJC19 DNAJC3 DNAJC6 DNAJC8 DNAJC9 DNLZ DUT ECPAS EEF1A1 FGF1 G3BP1 G6PD …	0.490449	0.0387874
ANKHD1-EIF4EBP3 ANKRD17 CD36 PTPN11 PTPN6 RPS3 SH3BP2 TRPC4AP ANKHD1	0.490449	0.0387874
RRM2B TUB TULP1 TULP3 ASF1A ASF1B CIAO1 INPPL1 ORC4 RNF41 RRM1 RRM2	0.490449	0.0387874
B2M CALR CD1A CD1B CD1C CD1D CD1E CD300LB CD7 CD8A CD8B CRYBA4 CYP1A1 CYP1A2 DSCAM FCGRT HBA1 HBA2 HLA-A HLA-B HLA-C HLA-E HLA-F HLA-G IGKV3D-7 IGLL1 IGLL5 IGSF11 KIR3DL1 KLRC1 KLRD1 LILRB1 MR1 MT-ATP6 NPHS1 PDCD1 SIGLEC10 SIGLEC15 SIRPA SIRPB1 TAP1 TMEM38B VPREB1 ALB	0.490449	0.0387874
MAP2K5 MAP3K1 MAP3K15 MAP3K19 MAP3K2 MAP3K3 MAP3K5 MAP3K6 MAPK1 MAPK11 MAPK12 MAPK13 MAPK14 MAPK15 MAPK3 MAPK4 MAPK6 MAPK7 PHLPP1 PTPN23 RAF1 RIPK4 ARAF BRAF GOLGA1 KSR2 LRRK2	0.490449	0.0387874
KPNB1 MCM3AP NCBP1 NCBP2 NCL NDC1 NEMP1 NEMP2 NOP56 NUP107 NUP153 NUP155 NUP160 NUP205 NUP210 NUP214 NUP37 NUP43 NUP50 NUP62 NUP85 NUP88 NUP93 NUP98 NUSAP1 NXF1 NXF3 NXF5 NXT1 NXT2 PES1 PPP2CA PPP2R2B PTHLH RAC1 RAE1 RAN RANBP1 RANBP2 RANBP3 RANBP3L RANBP6 RANGAP1 RCC1 RGPD1 RGPD2 RGPD3 RGPD4 RGPD5 RGPD6 RGPD8 RPRD1B RRP8 RUVBL1 SAC3D1 SEH1L SENP1 SENP2 SENP3 SENP5 SF3B3 SMC3 SMPD4 SNAI1 SNRPB SN…	0.490449	0.0387874
SOCS3 YES1 ABL1 ACADVL CSF1R CUL5 ELOB ELOC FGFR3 IGF1R IL6ST INSR JAK1 JAK2 JAK3 LEPR MAP1S MAP3K7 PTK2 PTK6 PTPN11 RNF7	0.490449	0.0387874
MAGED1 OSBPL5 ROR2 SMC5 TFG TOLLIP IRAK1	0.490449	0.0387874
LRRN1 PPIE RIPK4 DHX8	0.489417	0.0392624
NISCH EEF1A1 EEF1A2 IQCA1	0.489417	0.0392624
RUVBL1 RUVBL2 SMARCA1 SMARCA2 SMARCA5 SMARCC2 SMG1 SMG8 SMG9 SNRPD1 SRCAP SRI SRSF11 SRSF2 TBP TELO2 TERT TMED9 TRRAP TTI1 TUBA1A TUBA4A TUBB4B UPF1 VPS72 WDCP YEATS2 YEATS4 ZNHIT1 ACTA1 ACTA2 ACTB ACTBL2 ACTC1 ACTG1 ACTG2 ACTL6A ACTL6B ACTR5 ACTR6 ACTR8 AHNAK AKAP8 ATP5F1B ATP6V1B2 BRD2 BRD3 BRD4 BRDT CAD CCDC87 CFDP1 CLK2 CREBBP CTNNB1 DDX27 DDX42 DKC1 DMAP1 DNAAF2 DNASE2 DPCD EEF1A1 EP400 GATA…	0.489417	0.0392624
PLXNA4 RAC1 RAC2 RAC3 VEGFA CDC42 DPP4 IGKV3D-7	0.489417	0.0392624
TWNK XIAP BIRC2 BIRC3 BIRC5 BIRC6 BIRC7 BIRC8 CPOX ENDOG EXOG MIB1 MIB2 NAIP NBR1 NUBPL PTGES2 RABEP2 SQSTM1	0.489417	0.0392624
DUSP8 MAPK1 MAPK11 MAPK12 MAPK13 MAPK14 MAPK15 MAPK3 MAPK4 MAPK6 MAPK7 MAPK8 MAPK9	0.489417	0.0392624
INPPL1 INSR ITSN1 LAT LCP2 LSM1 MCM4 MET PLEK2 PRPF19 RRM2 RRM2B SHC1 SRC CD244 EPHA1 EPHA10 EPHA2 EPHA3 EPHA4 EPHA5 EPHA6 EPHA7 EPHA8 EPHB1 EPHB2 EPHB3 EPHB4	0.489417	0.0392624
NFATC4 LPIN1 MAPK10 MAPK14 MAPK8 MAPK9	0.489417	0.0392624
MAP2K2 MAP3K1 MAP3K15 MAP3K19 MAP3K2 MAP3K3 MAP3K4 MAP3K5 MAP3K6 MAPK1 MAPK11 MAPK12 MAPK13 MAPK14 MAPK15 MAPK3 MAPK4 MAPK6 MAPK7 PDLIM5 PHLPP1 PTPN23 RAF1 RIPK4 RPE STK38L TXN ARAF BRAF DUSP3 GOLGA1 KSR2 LRRK2	0.489417	0.0392624
NOTCH3 NUMB NUMBL PLEKHG4B PLK1 PLK2 PLK3 PSEN1 PSEN2 PSMA1 RBPJ RBPJL SH3BP2 WWP2 CHUK DLK2 DLL1 DLL4 EGFL7 ELF3 FBXW7 GSK3B HGS JAG1 JAG2 MAML1 NEURL1 NEURL1B NLE1	0.489417	0.0392624
SRC STAT1 STAT3 STAT5B SYK THRA THRB TLR3 TLR4 TNFRSF11A TNFSF11 TNS3 TRAF1 TRAF3 TRAF6 TXK UBC VDR WAS WWOX AC007192.1 ACACB ACTN1 AFAP1 AFAP1L2 AKT1 ALK AR ARHGAP17 ARHGAP35 ASAP1 BCAR1 BMX CBL CDC25A CDK5 CFL1 CLIC4 CLIC5 CLIC6 CREBBP CRK CSK CTNNB1 DAB2 DNM1 DNM2 DOK1 EFNA5 EFNB1 EFNB2 EFS EGFR ENO1 EPHA3 EPHA4 EPHA6 EPHB2 EPS8 ERBB2 ESR1 ESR2 GJA1 GRAP GRB2 GRIN2A HACE1 HNRNPK HRAS HSP90AA1 …	0.489417	0.0392624
VEGFD FLT4 KCMF1 KDR UBR4	0.489417	0.0392624
FAAH GATB PEPD STK16 DARS2 EPRS	0.488384	0.0397418
UGP2 AL162231.3 ALDH16A1 ARIH2 DNPEP GALT GCK GK2 HSPE1 ISG15 KHK MROH2B PAICS PASK SLC37A1 SLC37A2 SLC37A3	0.488384	0.0397418
PLXNB1 RAC1 RAC2 RAC3 RHOA RND1 RND2 RND3 SEMA4D CDC42 MRAS PCDH8	0.488384	0.0397418
ERC2 NLK EIF1AX ERC1	0.488384	0.0397418
RAI14 SH3BP2 TRIOBP LRRK2 MYO18A MYO5C NMI PPP1CC	0.488384	0.0397418
PTGER4 SRP14 ARRB1 ARRB2	0.488384	0.0397418
FYN GRAP GRB2 HACE1 HRAS HSP90AA1 IRS1 ITCH ITK JUP KHDRBS1 LAT LCP2 LRRK2 MAG NCAM1 NEDD9 NR3C1 PAG1 PAICS PDGFRB PHLPP1 PIK3R2 PIK3R3 PLCG1 PRKCD PTK2 PTK2B PTPN11 PTPN5 PTPRA PTPRE PTPRF PTPRZ1 RACK1 RAF1 SH2D1A SHC1 SKAP2 SLAMF1 SOS1 STAT1 SYK TUBA1B TUBA3C TUBA4A TXK VARS WAS ZAP70 AC007192.1 ACACB ACP1 ADD2 BCAR1 BCL3 BTK CBL CDK1 CDK5 CMA1 CRK CTLA4 CTNNB1 ENO1 EPHA3 EPHA4 EPHA6 EPHA8 EPHB…	0.488384	0.0397418
LYN MAPK1 MAPK3 MS4A2 PAG1 PAICS PHLPP1 PIK3CG PRKCB PRKCD PRKCQ PRKDC PTK2 PTK2B PTPN6 RACK1 SHC1 SKAP2 STAT3 SYK UBB ACACB BCAR1 CBL CDK1 CDK2 CHRM4 CREBBP CSNK2B CTLA4 EGFR EPOR GAB2 GAB3 GP1BB HACE1 HCLS1 INPP5D LCP2 LRRK2	0.488384	0.0397418
B4GALT1 HPD JUP LALBA LYZL4	0.488384	0.0397418
TACC2 CKAP5 EPAS1 HIF1A HIF3A NUP155 PRC1 TACC1	0.488384	0.0397418
DNAH10 FLNB PPM1F SOD1	0.488384	0.0397418
PSMC1 PSMC2 PSMC3 PSMC4 PSMC5 PSMC6 PSMD1 PSMD10 PSMD11 PSMD12 PSMD13 PSMD14 PSMD2 PSMD3 PSMD4 PSMD5 PSMD6 PSMD7 PSMD8 PSMD9 PSME2 PTPN2 RAD23A RAD23B RPN1 SEM1 SF3A1 SNX12 SRSF1 STAMBP STAMBPL1 STXBP1 STXBP2 STXBP3 TOPORS TXNL1 UBE3A UBFD1 UBLCP1 UBQLN2 UCHL5 UGGT1 UQCRC2 USP10 USP14 VCP YWHAE AC010132.3 AC018523.2 AC040162.1 ACTR6 ADRM1 AKR7A2 ANKRD42 BAP1 BRCC3 CCAR2 CCDC74B CCDC92 CDX1 CDX2 C…	0.488384	0.0397418
OTUB2 SERPINC1 SPIN1 ATXN3	0.488384	0.0397418
MEIS2 MTX2 PBX1 PBX2 PBX3 PBX4 PKNOX1 PKNOX2 LMX1B MAB21L1 MAB21L2 MEIS1	0.488384	0.0397418
MINK1 NCK1 NCK2 NOP2 ATM GPR22	0.488384	0.0397418
CCT3 CCT4 CCT5 CCT6A CCT6B CCT7 CCT8 CCT8L2 CDC20 CLTC CTTNBP2 CYP27A1 DNAJA1 DNAJA4 DOCK5 EHD2 ETFA FARS2 HDAC1 HSP90B1 HSPA8 HSPE1 KPNA4 LDHA LDHB MARS MAT2A MCM7 MKKS MOB4 PC PDCL3 PPM1B PPP2CA PPP2CB PPP2R2A PPP2R2B PPP2R2C PPP2R2D PPP4C PSMA5 PSMA6 PSMC2 PTPA PTPRA RPN1 SLC25A3 SOD1 SOD3 STK24 STK3 STOM STRN STRN3 STRN4 SUCLG2 TCP1 TRAF3IP3 TXNDC9 UQCRC2 WARS ACACB ANXA5 ARF1 ATG16L1 BBS10 C…	0.487352	0.0402257
TANK TBK1 TICAM1 TRAF2 APBA3 BIRC2 BIRC3	0.487352	0.0402257
EGFR ELF3 EPS15 ERBB2 ERRFI1 ESR1 FN1 FOS FREM2 GRAP GRB2 HCK HRAS HSPA1A HSPA1B HSPB1 IGF1R JAK2 JUP KRAS LINGO1 LRIG1 LRIG2 LYN MAP2K1 MAPK1 MAPK14 MET MPV17 NRAS OSMR PDGFRB PICALM PIGS PIK3R3 PLCG1 PLCG2 PPARG PRKCA PTK6 PTPN1 PTPN11 PTPN12 PTPN2 PTPN6 PTPRB PTPRJ PTPRU RIPK1 RRAD SHC1 SHC2 SHC3 SHC4 SOCS5 SRC STAT3 TGFA UBC YES1 AMH AR ARF4 AXL BTC CALU CBL CBLB CBLC CRKL CTNNB1 DCN DOK2 EGF	0.487352	0.0402257
TONSL H3F3A H3F3B HIST3H3 MCM2 MCM6 RPS3 SH3BP2	0.487352	0.0402257
TXN TXN2 TXNRD1 TXNRD2 TXNRD3 TYMS UBE2D2 UBE2K UBE2V1 UBL5 UBQLN4 WDR1 ZAP70 ACLY AHCYL1 AKR7A2 APEX1 ARHGDIA ARRDC2 ASS1 ATIC ATP6V1F CCS DLD DNAJA1 EEF2 EIF4EBP2 ENO1 ENO2 ENO3 FKBP1A FKBP2 GAPDH GLOD4 GLRX5 GSR GSTO1 GSTO2 HINT1 HPF1 HSPA5 HSPE1 IMPA1 IMPA2 KMT2A LGALS3 MAP2K2 MSRA NFKB1 NFKB2 PDCD6 PGAM1 PGAM2 PPIE PRDX1 PRDX2 PRDX3 PRDX4 PRDX5 PRDX6 PSMD14 RAB1A RAE1 RIPK4 SFPQ SFXN1 SOD1 S…	0.487352	0.0402257
HSPH1 ISCU MS4A13 MSN PREP PSMB5 RDX STIP1 STUB1 TAGLN2 TAGLN3 TRAP1 TUBA4A USP39 USP7 WDR1 ASS1 CAD CCT2 CPS1 DNAJA1 DNAJA2 DNAJA4 DNAJB1 DNAJB4 DNAJC10 DNAJC17 DNAJC3 DNAJC6 EZR GRPEL1 GRPEL2 HSP90AA1 HSP90AB1 HSP90B1 HSPA2 HSPA4 HSPA8 HSPA9 HSPE1	0.487352	0.0402257
FGF7 FGFR1 FGFR2 FGFR3 FGFR4 HSP90AA1 HSP90AB1 UMPS	0.487352	0.0402257
PAK4 PAK5 PAK6 PPM1B RAC1 RAC2 RAC3 RHOA RHOB RHOBTB1 RHOBTB2 RHOBTB3 RHOC RHOD RHOF RHOG RHOH RHOJ RHOQ RHOU RHOV RND1 RND2 RND3 RRAS RRAS2 SH3PXD2A SH3PXD2B ABL1 ARHGEF6 ARHGEF7 CDC42 FAM212A FGFR2 LIMK1 LRRK2 MAP3K2 MAP3K3 NAA20 NAA25 NCF4	0.487352	0.0402257
MAP3K10 MAPK1 MAPK14 PAICS PHB PHLPP1 RAC1 TUBB2A YWHAE ACACB CDC42 CLTC DNM1 DNM1L HACE1 HPCA HSP90AA1 HSP90B1 LRRK2	0.487352	0.0402257
LSS MSMO1 NSDHL PTGIS SC5D SDR42E1 SLC27A1 SLC27A2 SLC27A3 SLC27A4 SLC27A5 SLC27A6 AGMO CH25H CYP39A1 CYP51A1 CYP7A1 CYP7B1 CYP8B1 ERG28 FAXDC2 HSD17B7 HSD3B1 HSD3B2 HSD3B7	0.487352	0.0402257
DEPDC5 NPRL2 NPRL3 POLR2E RSPH14 ZNF414 ARMC4	0.487352	0.0402257
IFT27 PRDX5 RAB3A RAB3B RAB3C RAB3D ST5 DENND1A DENND1B DENND1C DENND2A DENND2C DENND2D HSPB11	0.487352	0.0402257
E2F2 L3MBTL3 PSMD6 RB1 RBL1 RBL2 TFDP1 TFDP2 TFDP3 ABCE1 ACACB E2F1	0.486319	0.0407141
CHL1 PTPRA PTPRD PTPRE PTPRF PTPRG PTPRZ1	0.486319	0.0407141
CLIC5 HIBCH SRC TPRN UMPS YES1 CLIC2 CLIC4	0.486319	0.0407141
FAXC MSN PLEKHG4B ACADM ALDH6A1 CCT8 ESD	0.486319	0.0407141
RPS6KA2 S100B SMG1 STXBP2 ZMYM5 BOLA2 BOLA2B BOLA2-SMG1P6 BRAF CREBBP EEF1AKMT4-ECE2 FOS HSP90AA1 HSP90AB1 LRRK2 MAP2K1 MAPK1 MAPK3 MTOR NQO2 PDPK1 PRKACA PRKCA PRKCE PRKDC RPS6	0.486319	0.0407141
SORL1 VPS26A VPS26B VPS35 GGA1 GGA2	0.486319	0.0407141
KRT2 KRT5 KRT77 PRSS1 KRT1 KRT10	0.486319	0.0407141
SPRYD4 ATP5F1C ATP5MD ATP5ME BCKDHA CHCHD2 COQ5 ECH1 GPI HOGA1 IDE PMPCA PMPCB	0.486319	0.0407141
C12orf66 GIN1 KRBA2 NYNRIN RTL1 ZBED9	0.486319	0.0407141
OSM OSMR COL4A6 IL6ST	0.486319	0.0407141
BCOR GLI1 GLI2 KDM2B MLLT3 NACC1 PCGF1 PCGF3 PCGF5 RING1 RNF2 SP1 TRIM27 USP7 ZBTB7A ACTL8 ADPRHL1 BAP1 BCL6 BCL6B	0.486319	0.0407141
AUTS2 CSNK2A2 PCGF5 RYBP	0.485287	0.041207
PLEC POTEE POTEI POTEJ QARS RACK1 RAD23A RAD23B RPL7A RPP38 RPS11 RPS12 RPS13 RPS14 RPS15 RPS15A RPS16 RPS17 RPS18 RPS19 RPS2 RPS20 RPS21 RPS23 RPS24 RPS25 RPS26 RPS27 RPS27A RPS27L RPS28 RPS29 RPS3 RPS3A RPS4X RPS4Y1 RPS5 RPS6 RPS7 RPS8 RPS9 RPSA RSRC1 SLTM SNU13 TH TPH1 TPH2 TRA2A UBA52 UBB UBC UBD UBL4A UBL4B UBQLN1 UBQLN2 UBQLN4 UBQLNL UQCRC1 WDR31 ZFAND4 AC138811.2 AC245033.1 ACTC1 ACTG1 ANK…	0.485287	0.041207
LMO2 MAPRE2 SSBP2 TCF12 TCF3 TCF4 GATA1 HNRNPM LDB1 LDB2	0.485287	0.041207
SSH3 LIMK1 MAPK1 MAPK11 MAPK12 MAPK13 MAPK14 MAPK15 MAPK3 MAPK4 MAPK6 MAPK7	0.485287	0.041207
PABPC3 PAN3 PAPOLA PEBP1 PPP1CC SNU13 SOD1 TMOD2 TNRC6A TNRC6C ATXN2 ATXN2L BRIX1 BUD31 CNBP CSTF3 DHX9 DKC1 EEF1A1 EEF1A2 EIF4E EIF4E1B EIF4G1 GSPT1 GSPT2 HBS1L LARP4 MIB1 MIB2 NCBP1 NCBP2 NXF1	0.485287	0.041207
UBE2G2 UBE2J2 AMFR CHFR EMC1 EMC4 FAF2 HNRNPAB HNRNPD HNRNPDL 1-Mar 10-Mar 11-Mar 2-Mar 3-Mar 4-Mar 6-Mar 7-Mar 8-Mar 9-Mar RBX1 RNF139 RNF145 SYVN1 TRIP12 UBC	0.485287	0.041207
RHOU RIPK4 ZDHHC13 ZDHHC17 ARHGDIA ARHGDIB ARHGDIG PAK1 PAK2 PAK3 PAK4 PAK5 PAK6 RAB11FIP2	0.484254	0.0417044
SYK TCP1 TLR3 TLR4 TLR9 TPT1 TTN TUBA1A TUBA4A TUBB TUBG1 TUBG2 TXN UBB UBE2I USP10 VDR WDR31 YBX1 YBX3 YWHAB YWHAE YWHAZ AC007192.1 ACACB ACAP1 ACAP2 ACAP3 ACP1 ANKRD10 ARCN1 ASNS ATP5F1B BDH1 BLNK BSG BTK BZW1 BZW2 CALM1 CALM2 CAPZB CBL CBLB CCT6A CCT6B CCT7 CCT8 CCT8L2 CD79A CDK1 CDK2 CDK3 CFL1 CFL2 CHEK1 COPB1 CRK CRKL CSK CTTN DDX1 DSTN DUSP3 EEF2 EFTUD2 EIF2A EIF2S3 EIF2S3B EIF3H EIF4A1 EIF…	0.484254	0.0417044
PDHX PDK1 PDK2 PITRM1 SLC25A3 TXNRD1 TXNRD2 TXNRD3 ABCC1 AC011462.1 BCKDHA BCKDHB CDC40 CS DHTKD1 DLAT DLD EIF3C GSR LEO1 1-Mar OGDH OGDHL PDHA1 PDHA2 PDHB	0.484254	0.0417044
GLB1L2 MARS MARS2 NOSTRIN	0.484254	0.0417044
GNB5 GNG2 GNG3 GNG4 GNG5 GNG7 GNGT1 RGS11 RGS6 RGS7 RGS9	0.484254	0.0417044
MYO5C MYO6 NEXN NTRK1 OCM OCM2 POTEE POTEI POTEJ PPP1CA PPP1R12A PVALB RAB11A RAB11B RAB18 RAB25 RAB8A RABL2A RABL2B RAI14 RHBDL3 RILPL2 RTN1 SCGN SDF4 SPATA21 SPECC1 SPECC1L SPTAN1 SPTBN1 TMOD1 TMOD3 TNNC1 TNNC2 TPM2 TPM3 TPRN UNC45A UNC45B ACTA1 ACTA2 ACTB ACTBL2 ACTC1 ACTG1 ACTG2 ACTN4 ACTR2 ACTR3 AFAP1 AP2A1 ARHGAP10 ARHGAP11A ARHGAP21 ARPC1B ARPC2 ARPC3 ARPC5L CABP1 CABP2 CABP4 CABP5 CABP7 C…	0.484254	0.0417044
GPATCH1 PPIE PRPF19 RBM39 RPS8 TSSC4 USB1 BUD31 CCDC94 CDC40 DERL1 EAPP	0.484254	0.0417044
PPFIA3 PPP2CA PTPRD PTPRF DIAPH1	0.484254	0.0417044
CLIC4 CLIC5 CLIC6 COASY CRKL CSK DAG1 DDB1 DNAJC9 EZR FDPS HADH HIBCH HNRNPA1 HNRNPH2 LSM3 NDRG1 P4HB PDCD6 PSMA1 PSMA2 PSMA3 PSMA5 PSMB1 PSMB4 PSMB7 RABIF SEPHS1 SHC1 SRC ST13 TAGLN2 TAGLN3 TPD52 TPRN UBA2 UMPS YES1 ZNF526 ACADS CDA CLIC2	0.483222	0.0422064
ATP1A4 ATP1B1 ATP1B2 ATP1B3 ATP1B4 ATP4B FXYD2 SDHA SDHB	0.483222	0.0422064
GORASP2 HIVEP1 KCTD17 KCTD2 KCTD5 LAMTOR5 NONO PSMA3 PSMA6 RGPD3 RGS3 RHOA RMDN3 SBDS SEC23A SEC23B SHMT2 TECR TEKT3 ACY3 AHNAK ARRDC2 ARRDC3 BAG3 BEND5 DDX43 EEF1A1 EEF1A2 ELAC2 EWSR1 FAM98B GOLGA2	0.483222	0.0422064
PSMD1 PSMD10 PSMD11 PSMD12 PSMD13 PSMD14 PSMD2 PSMD3 PSMD4 PSMD5 PSMD6 PSMD7 PSMD8 PSMD9 PSME1 PSME2 PSME3 PSME4 RACGAP1 RAD23A RAD23B RBM12 SDHA SEC24A SEC24C SEM1 SF3A1 STAMBP STAMBPL1 TPM4 TUBA1A TUBA1B TUBA4A UBFD1 UBLCP1 UCHL5 USP14 ZFAND1 ZFAND2A ZFAND2B ZNF24 AC010132.3 AC018523.2 AC040162.1 ACTR1A ADRM1 ANKRD42 BAP1 BRCC3 CAD CCDC74B COPS2 COPS5 COPS6 DCTN2 ECD ECPAS EEF1A1 EEF1A2 EIF3F E…	0.483222	0.0422064
BRK1 CHMP5 GAB1 GAB2 GAB3 GAB4 IST1 MIB1 MIB2 NCKAP1 NCKAP1L WASF1 WASF3 ABI2	0.483222	0.0422064
NPRL2 NPRL3 PRKAR1A SLC8A1 UBE2M UBE2QL1 ZNF414 DEPDC5	0.483222	0.0422064
FDFT1 HSD17B7 HSD3B1 HSD3B2 HSD3B7 MSMO1 NSDHL PTGIS SC5D SDR42E1 TSTA3 UXS1 ACACB AGMO CH25H CYP39A1 CYP51A1 CYP7A1 CYP7B1 CYP8B1 ERG28 FAXDC2	0.483222	0.0422064
PFKP PKM PLCG1 PSMG1 PTPN6 PYGL RSU1 SAMD9 SNW1 THNSL1 TMPO TXLNA UBA6 ALDH16A1 ARFIP1 ARHGAP1 ARHGDIA CALM2 CCDC22 CDA COMMD4 DMWD DNAJC9 EEF1A1 ELAC2 EPRS FUS MCFD2 MCMBP METTL13 MTHFD1 NMD3 NPEPL1 OXSR1 PFKL PFKM	0.483222	0.0422064
RHOBTB1 RIPK4 ZDHHC13 ZDHHC17 ARHGDIA ARHGDIB ARHGDIG PAK1 PAK2 PAK3 PAK4 PAK5 PAK6 RAB11FIP2	0.483222	0.0422064
LIN7C LRGUK MPP1 MPP2 MPP3 MPP4 MPP5 MPP6 MPP7 SPATA2 UIMC1 YAP1 AMOT AMOTL2 CAMK2A CAMK2B CAMK2D CAMK2G CARD10 CARD14 CASK DLG1 DLG2 DLG3 GUK1 LATS2	0.483222	0.0422064
STYK1 ACACB HACE1 LRRK2 PAICS PHLPP1	0.483222	0.0422064
LATS2 LIMD1 LIN7C LRRK2 LZTS2 MAGI1 MAP3K19 MAP3K2 MAP3K3 MAP3K8 MAP4K1 MAP4K2 MAP4K3 MAP4K5 MIA3 MOB1A MOB1B MOB2 MPDZ MPP5 MSN NEDD4 NF2 OFD1 PARD3 PATJ PCM1 PKP4 PLK1 PLK2 PLK3 PLK4 PLK5 PLOD1 PPFIA1 PPP2R2A PPP2R2B PPP2R2C PPP2R2D PTPN13 PTPN14 RDX RRAS RRAS2 SAV1 SDCCAG3 SEC16A SIPA1L2 SNAI1 SPICE1 STK24 STK25 STK26 STK3 STK4 TJP1 TJP2 TNRC6B TP53BP2 TUBB6 UTRN WWC1 WWC2 YAP1 YWHAH ZYX AJUBA…	0.483222	0.0422064
RHOV RIPK4 ZDHHC13 ZDHHC17 ARHGDIA ARHGDIB ARHGDIG PAK1 PAK2 PAK3 PAK4 PAK5 PAK6 RAB11FIP2	0.483222	0.0422064
S100A16 SGSH SMIM19 SNRPA1 STIM1 STMN1 SUCLA2 SUCLG1 SUCLG2 TCOF1 TMED10 TMEM177 TOR1AIP1 TST UBA52 UBXN1 VAMP2 VAPB XRCC1 CPNE2 HNRNPA2B1 IDH3A MSN OXCT1 RTN4 S100A14	0.482189	0.042713
ABL2 ACACB CRK DOK1 ENAH EPHA3 EPHA4 EPHA5 EPHA6 EPHB1 EPHB2 EPHB3 GRAP GRB2 HACE1 HRAS LRRK2 NCK1 PAICS PHLPP1 PIK3R3 PTPN18 SH2D1A STAT3 ABI2	0.482189	0.042713
USH2A COL4A3 EGFLAM EYS HSPG2 NPHS1	0.482189	0.042713
TXK ACACB FYN HACE1 LCP2 LRRK2 PAICS PHLPP1 SRC	0.482189	0.042713
HOXA9 KAT5 KAT6A KMT2A PBX1 PBX2 PBX3	0.482189	0.042713
TSC22D4 ADAM10 IGKV3D-7 KEAP1 NRBP1 TSC22D1	0.482189	0.042713
SFTPC SP5 TMEM79 CXCL9 SEC22A	0.482189	0.042713
MRPS16 MRPS17 MRPS18A MRPS18B MRPS18C MRPS2 MRPS22 MRPS23 MRPS24 MRPS25 MRPS26 MRPS27 MRPS28 MRPS31 MRPS33 MRPS34 MRPS35 MRPS5 MRPS6 MRPS7 MRPS9 MRTO4 MTIF2 MTIF3 PSMA5 PSMA7 PSMC1 PSMC2 PSMD7 PTCD3 RPL17 RPL7 RPL7L1 RPLP0 RPS11 RPS13 RPS14 RPS15 RPS15A RPS16 RPS18 RPS2 RPS20 RPS23 RPS29 RPS3 RPS5 RPS9 RPSA SLC25A5 SOD2 SSBP1 AC092647.5 AURKAIP1 C3 CHCHD1 COQ4 COQ8A DAP3 EIF1AX EIF1AY EIF5B FAM13…	0.482189	0.042713
DUSP5 MAPK1 MAPK11 MAPK12 MAPK13 MAPK14 MAPK15 MAPK3 MAPK4 MAPK6 MAPK7	0.482189	0.042713
ALG10 ALG12 ALG3 ALG5 B3GNTL1 RPN1 STT3A STT3B	0.482189	0.042713
HOXC8 PBX1 PBX2 PBX3 PBX4 RCHY1 SMAD1 SMAD4 SMAD6	0.482189	0.042713
PRC1 TACC2 CCNA2 CCNB1 CDK1 CDK2 CDK3 CENPE CLASP1 CLASP2 GTPBP1 KIF23 KIF4A KRT20	0.482189	0.042713
KCTD19 MAGOH MAGOHB MRTO4 NAT10 NIFK NOC3L NOP2 NOP56 NOP58 NPSR1 NSUN6 NVL PDCD11 PES1 PNPT1 PPIE RPF1 RPL7 RPL7L1 RRP12 WDR12 WDR74 ZCCHC17 CEBPZ DDX27 DDX54 DHX8 EIF6 FTSJ3 GNL2 GNL3 GNL3L GTPBP4 IMP4	0.482189	0.042713
PPP1R27 SH3BP2 LDAH PPP1CA PPP1CB PPP1CC	0.482189	0.042713
PLK3 POLA1 PPP2CA PPP2CB PPP2R2A PPP2R2B PPP2R2C PPP2R2D PTPDC1 RAD21 SMC1A SMC1B SMC4 STAG1 STAG2 STAG3 STK38 STK38L TBC1D2 TBC1D2B TBC1D30 AURKA AURKB AURKC BRSK1 BRSK2 CCNA1 CCNA2 CCNF CDC14A CDC14B CDC16 CDC25C CDC27 CDK1 CDK2 CDK3 CDKN3 CHEK2 DCLK1 DCLK2 DCLK3 DUSP23 DYRK1A DYRK1B DYRK2 DYRK3 DYRK4 EIF2AK4 EIF2S1 ESPL1 GRTP1 HIPK1 HIPK2 HIPK3 HIPK4 KHDC3L LATS1 LATS2 LRRK2 MAP3K19 MAP3K2 MAP…	0.481156	0.0432243
RIT1 RLF ZDHHC13 ZDHHC17 AFDN ARAF BRAF KSR2 RAB11FIP2 RAF1 RALGDS RGL1 RIPK4	0.481156	0.0432243
ISG20L2 NOLC1 PAN3 PCNA CEBPZ EML1	0.481156	0.0432243
CD96 CLCN1 CLCN2 CLCNKA CLCNKB GZMB KCMF1 UBR4	0.481156	0.0432243
ARL9 CYTH1 CYTH2 CYTH3 CYTH4 RAB11FIP2 RIPK4 ZDHHC13 ZDHHC17 AC008403.1 AP1B1 AP4B1	0.481156	0.0432243
FGF5 FGFR1 FGFR2 FGFR3 FGFR4 HSP90AA1 HSP90AB1 UMPS EGF EPHB2	0.481156	0.0432243
RAB3C STK24 STRN3 CTTNBP2 GDI1 GDI2 IFT27 MOB4 PPP2CA PPP2CB PPP2R2B PPP2R2C PPP2R2D PPP4C PTPA RAB35	0.481156	0.0432243
SEMA6A TTN OBSCN PLXNA2 PRSS1 PRSS3	0.481156	0.0432243
RAB14 RIPK4 RPS15A SDHA TACC3 UQCRFS1 ZDHHC13 ZDHHC17 ABCC2 AP1G1 ATP6V1C1 CDC42 CHM DSTYK HNRNPF HPGD HSPA5 ILF3 ILVBL LAMTOR3 RAB11FIP2	0.481156	0.0432243
WDFY2 WDR82 ANAPC11 CDC16 GDI2 MOB4 PAN2 PPP2CA PPP2CB PPP2R2B PPP2R2C PPP2R2D PPP4C PTPA RTN1 RTN2 RTN3 RTN4 SNX1 SNX2 SNX30 SNX4 SNX7 SNX8 STK24 STRN3 TEX10	0.481156	0.0432243
CFL2 CRIP1 FHL5 FLNA GMFB GMFG LDHA LDHAL6A LDHB LIMK1 MEMO1 MIB1 MIB2 MYO18A NME1-NME2 NME2 NMI PIR POTEE POTEI POTEJ PPA1 SOD1 ST13 SYK TWF1 TWF2 WDR1 ZAP70 ABAT AC097637.1 ACTA1 ACTA2 ACTB ACTBL2 ACTC1 ACTG1 ACTG2 ACTL10 ACTL6A ACTL6B ACTL7A ACTL7B ACTL8 ACTL9 ACTR10 ACTR1A ACTR1B ACTR2 ACTR3 ACTR3B ACTR3C ACTR8 ACTRT1 ACTRT2 ACTRT3 AKR1B1 ALDH4A1 CAP2 CAPZA1 CAPZA2 CAPZA3 CAPZB CAT	0.481156	0.0432243
SAMHD1 TK2 TRAF7 AC010542.3 DCAF1 DCK DGUOK FCHSD1 FCHSD2 PPP2R5E	0.481156	0.0432243
PWP2 RP1 RPF1 RPL3 RPL3L RPS13 RRP7A RRP9 RSL1D1 TBL3 TFB1M TFB2M USP36 UTP15 UTP18 UTP20 UTP4 UTP6 WDR3 WDR36 WDR46 WDR75 BMS1 BYSL DCAF13 DDX18 DHX37 DIMT1 DMP1 EIF2A EIF3B EIF3J FBL HEATR1 IBSP IMP3 IMP4 IPO13 KRR1 LEO1 MPHOSPH10 NAT10 NCOA5 NOC4L NOL10 NOL6 NOP14 NOP56 NOP58 NUP98 PDCD11 PNO1	0.481156	0.0432243
DARS EEF1E1 EPRS GARS GATB GFPT1 HMGCS1 IARS KARS KPNA2 KPNA7 LARS MAP1LC3A MARS OTUD6A PFDN5 PTPN6 QARS RARS RARS2 RMC1 RPA2 TIAM1 TLN1 TRMT1 VBP1 VTA1 XPNPEP1 AARS AIMP1 AIMP2 ATP6V1A ATP6V1B2 CAD CANX CIAPIN1 CKS1B CKS2 CSE1L	0.480124	0.0437401
UCHL1 USP21 WDR82 CCDC14 KRT17 KRT4 LAMP2 PC PRKN TUBA1A UBC	0.480124	0.0437401
FGFR1OP KIAA0753 KIAA1328 OFD1 PACS1 PPM1B PPP2CA PPP2CB PPP2R3C TBC1D31 CCDC14 CEP135 CEP19 CEP350 CSPP1	0.480124	0.0437401
MDH2 MRPS28 NDUFAB1 NUDC PC PEX5 PEX5L QSOX2 RAB10 SDHA SDHB SERPINH1 SLC25A34 SLC25A35 SOD1 UBE2L3 UFM1 YKT6 ATP5F1A ATP5F1B CFL1 CLNS1A CORO1C COTL1 CS DAZAP1 FH GLRX2 GRPEL1 IDH1 IDH3A LDHAL6A	0.480124	0.0437401
STK3 STK38 STK38L STK4 STRIP1 STRIP2 STRN STRN3 STRN4 TCP1 THAP12 TRAF3IP3 YWHAB ADCYAP1 ATG4B AURKB CAB39 CAB39L CASP3 CCT3 CCT4 CCT5 CCT6A CCT8 CDK3 CRYBG1 CTTNBP2 CTTNBP2NL FGFR1OP2 HCLS1 KIF2C LATS1 LATS2 LRRK2 MAP1B MAP1S MOB1A MOB1B MOB4 MST1 NSUN5 PDCD10 PPP2CA PPP2CB PPP2R1A PPP2R1B RASSF1 RASSF2 RASSF3 RASSF4 SAV1 SIKE1 SLMAP	0.480124	0.0437401
ADRB1 ARRB1 ARRB2 DRD4 SRP14	0.480124	0.0437401
PTPN5 FYN MAPK1 MAPK11 MAPK12 MAPK13 MAPK14 MAPK15 MAPK3 MAPK4 MAPK6 MAPK7 PRKN	0.480124	0.0437401
ATP2B3 CANX CLGN HM13 MIB1 MIB2 MT-CO2 UBE2N	0.480124	0.0437401
PSME4 AC010132.3 AC018523.2 AC040162.1 ADRM1 CNOT4 CNOT9 DDX3X ECPAS POMP PRPS1 PRPS2 PSMA1 PSMA2 PSMA3 PSMA4 PSMA5 PSMA6 PSMA7 PSMA8 PSMB1 PSMB10 PSMB11 PSMB2 PSMB4 PSMB5 PSMB6 PSMB7 PSMB8 PSMB9 PSMC6 PSMD1 PSMD12 PSMD14 PSMD3	0.479091	0.0442607
TMEM14B NCSTN SDHA SFXN1 SRSF3 SRSF5	0.479091	0.0442607
PDLIM2 PTK2 PTK2B HSP90AA1 HSP90AB1 PARVA PARVB PARVG PDCD10	0.479091	0.0442607
LYPLA1 OXCT1 PARK7 PCCB PRDX6 TTC38 APRT ARFIP1 ASNS CDA CTSO DPYSL2	0.479091	0.0442607
ANKRD46 PSG1 PSG3 SH3BP2	0.479091	0.0442607
PMPCA PMPCB PNPT1 PPM1K PREPL RRM1 SDHAF3 SDHAF4 SPATA20 SPRYD4 UQCRB UQCRC1 UQCRFS1 UQCRH UQCRQ ACACB APOOL ATP5F1A BOLA1 C15orf48 CHCHD1 CHCHD2 COPS2 COQ10A COQ6 COQ7 COQ8A COQ8B COQ9 COX4I1 COX4I2 COX5B COX6A1 COX6A2 COX7C CYC1 CYCS DHRS4 DPH5 FMC1 GAA HDHD5 IVD LYRM1 LYRM4 MAIP1 MARK2 MCCC2 MT-CO1 MT-CO2 MT-CYB MYH1 MYH2 MYH6 MYH7 MYH7B MYH8 NDUFAF4 NDUFAF8 NDUFS3 NIT1 NME4 NUDT7 NUDT8 PAK5	0.479091	0.0442607
KCNMA1 KCNMB1 MAP1A ATP1B1	0.479091	0.0442607
LDHAL6A MDH1 MDH2 PCMT1 PEBP1 PGK2 PKM RAB5C SOD1 SORD SUCLG2 TALDO1 TPI1 UBE2N WDR1 ALDH2 ALDH4A1 ARF1 ARF4 ARF5 CFL1 CFL2 CTSD DSTN ETFA	0.479091	0.0442607
LMO3 SSBP2 SSBP3 SSBP4 C2 LDB1 LDB2	0.479091	0.0442607
SH2B1 INSR IRS1 JAK2	0.479091	0.0442607
ZBTB46 GATAD2B MBD3 PRPF8	0.479091	0.0442607
CHEK2 CIAO1 CNOT7 CNOT8 DBF4 DVL1 DVL2 DVL3 ILKAP INSIG1 INSIG2 KAT2B KPNA1 KPNA2 KPNA4 LMNB1 MAD2L1 MAPK1 MAPK3 MCM2 MCM7 MCM9 MSH2 MUS81 ORC1 PCNA PLK1 PLK2 PLK3 PLK4 PLK5 POLD2 PPP2CA PRKDC RAD1 RAD51C RAD54B RAD54L RAD9A RCHY1 REV3L RIC1 SGTA SGTB SIRT1 SPO11 TP53BP1 TSSK1B XRCC6 AJM1 AKAP10 ASF1A ASF1B ATM ATR CDC25A CDC25B CDC25C CDC7	0.479091	0.0442607
MAGEC2 NSMCE4A SMC5 EID3	0.479091	0.0442607
LRRC8D PPIE RIPK4 DHX8	0.478059	0.0447859
CD247 CD3E DOCK2 LCK PTPN3 PTPN6 SHC1 ZAP70	0.478059	0.0447859
PCDH7 ZBED9 ABCG2 CYBRD1 DDX28 HNRNPU MARCKSL1 NT5E	0.478059	0.0447859
PAICS PASK PBK PCBP1 PDGFRA PDGFRB PDGFRL PFAS PIM1 PIM2 PIM3 PKDCC PKLR PKM PRDX2 PTK6 PTK7 PUM1 RET RIPK1 RIPK2 RIPK3 RIPK4 ROR1 RPAP1 RPIA SHMT1 SRC SRMS SSSCA1 STK11 STK40 STUB1 STYK1 SYK TACC3 TEC TEK TESK1 TESK2 TIE1 TKT TMEM177 TNFAIP8 TNFAIP8L1 TRIB1 TRIB2 TRIB3 TSSK1B TSSK2 TSSK3 TSSK4 TTC1 TXK TYK2 TYRO3 UBE2B UFM1 UGP2 YES1 ZAP70 ZPR1 ABCC1 ABL1 ABL2 AC006486.1 ADSL ADSS ADSSL1 AL09687…	0.478059	0.0447859
PHACTR1 ACTA1 ACTA2 ACTC1	0.478059	0.0447859
ZBED9 ZNF396 ZNF397 ZNF444 ZSCAN32 C12orf66 PCDH7 SIN3A SIN3B	0.478059	0.0447859
ROBO3 SLIT1 SLIT2 SLIT3 ADGRA3	0.478059	0.0447859
DNAH9 FAM103A1 KIFC1 KIFC2 KIFC3 MAPRE1 MAPRE2 MAPRE3 NOS2	0.478059	0.0447859
WIPF2 WWOX ZFAND5 ZNF830 EIF4A3 HIP1 HIP1R HNRNPDL LAT LCP2 SLC4A1AP TXLNG WAS WASL	0.478059	0.0447859
PDE6G PDE7A PDE7B PDE9A AC008397.2 DNM2 PDE10A PDE11A PDE2A PDE4B PDE4D PDE5A PDE6A PDE6B PDE6C	0.478059	0.0447859
PTGIS SC5D SDR42E1 SIGMAR1 AGMO CH25H ERG28 FAXDC2 FDFT1 HSD17B7 HSD3B1 HSD3B2 HSD3B7 LSS MSMO1 NSDHL PRPF19	0.478059	0.0447859
S100B S100P AGER FGF2 GUCA1A MAPT RPS6KA1 RPS6KA2 RPS6KA3 RPS6KA6 RPS6KB1 RPS6KB2	0.478059	0.0447859
RBBP7 RBL1 RBL2 SAP30 SIN3A SIN3B SMARCA1 SUDS3 SUV39H1 SUZ12 TCF20 TESMIN WRAP53 ZNF219 ZNF423 ZNF521 AEBP2 ARID4A ASF1A ASF1B ATG10 BAP1 BCL11A BPTF CDK2AP1 CENPA CHAF1B CHD3 CHD4 CHD5 DNMT3B EAF2 EED EZH2 GATAD1 GATAD2A GATAD2B GNL3 H3F3A H3F3B H3F3C HAT1 HDAC1 HDAC10 HDAC11 HDAC2 HDAC3 HDAC4 HDAC5 HDAC6 HDAC7 HDAC8 HDAC9 HIST1H3D HIST1H3H HIST1H3J HIST1H4B HIST1H4C HIST1H4F HIST1H4J HIST2H3A …	0.478059	0.0447859
ERMAP NADK2 NCBP1 NCOR1 NELFA NELFB RSRC1 WDR48 COPS3	-0.477026	0.0453159
UTP11 UTP4 KLHL41 MPHOSPH10 NOC4L NOP56 NOP58 RRP15	0.477026	0.0453159
PIK3R3 PTK2 RBP7 RELT SCAP SH2D2A SLK SOCS4 SOCS6 SRC STAT3 TEC TGFBR2 WDFY3 YES1 ZNF281 ABL2 ANKS1A AXL CBL CLNK CRK EGFR FER FGR FRS3 FYN HCK HEPACAM2 IGF1R INSR IRS1 IRS2 KLF15 MERTK NCK1 OLIG1 PDGFRB PIK3CA PIK3CB PIK3CD PIK3CG PIK3R2	0.477026	0.0453159
SSBP3 SSBP4 IDI2 ISL1 ISL2 LDB1 LDB2 LHX6 LHX9 LMO1 LMO3 LMO4 LMX1B MDC1 SSBP2	0.477026	0.0453159
CD1D CD300LB CRYBA4 DSCAM IGLL1 IGLL5 NPHS1 SIRPA SIRPB1 VPREB1 B2M	0.477026	0.0453159
EPHA6 FGR FYN HACE1 INPPL1 LRRK2 PAICS PHLPP1 SRC YES1 ABL1 ABL2 ACACB AL691442.1 EFNA1 EFNA2 EFNA3 EFNA4 EFNA5 EFNB1 EFNB2 EFNB3	0.477026	0.0453159
TCOF1 USP44 ARRB1 GPN1 HPDL NDUFV1 NPTX1 OXCT1 PCNA PPT1 S100A16 11-Sep SH3GLB1 SIX4 SMIM19 SRSF10	0.477026	0.0453159
PACSIN1 PACSIN2 UMPS DNM1	0.477026	0.0453159
GBX1 PBX1 PBX2 PBX3 PBX4 RCHY1	0.477026	0.0453159
PCBD1 UAP1L1 WDR1 ADSS AFMID HNF1A NCAM1	0.477026	0.0453159
INS INS-IGF2 INSR CD8B HLA-DQA2 HLA-DRA HLA-DRB1 IDE IGKV3D-7	0.477026	0.0453159
KCTD5 MYLK OBSCN POLK RAB3IL1 RAB3IP SPEG TTN AC025263.2 ARRDC1 CUL3 CUL4A CUL4B GORASP1 GORASP2 GTPBP1 GTPBP2 HIVEP1 KCTD17	0.477026	0.0453159
ZNF396 ZNF445 ZNF446 ZSCAN18 ZSCAN30 PGBD1 SCAND1 ZBED9 ZKSCAN3 ZKSCAN4 ZKSCAN8 ZNF174 ZNF24	0.477026	0.0453159
TYK2 UBE2L6 ZNF333 ACACB CRKL CTLA4 DERA HACE1 IFNAR1 IFNLR1 IRS1 IRS2 KLF10 LRRK2 PAICS PHLPP1 PTPN1 PTPN6 RACK1 SIAH2 SOCS1 STAT2 STAT5A STAT5B STAT6	0.477026	0.0453159
ATP4A ATP4B FXYD2 SDHA SDHB SDHD AP002884.3 ATP1B1 ATP1B2 ATP1B3 ATP1B4	0.477026	0.0453159
PAF1 POLR2G RNF20 RNF40 RTF1 SGTA SGTB SNW1 SPAG1 SRRM1 SSRP1 SUPT16H SUPT5H TEP1 TMTC1 TMTC3 TOMM34 TTC13 TTC16 TTC19 TTC24 TTC28 TTC32 TTC4 TTC6 UTY WDR61 XRCC5 ZC3H4 AL139300.1 AL662899.2 APAF1 APPBP2 BBS4 CDC27 CDC7 CDC73 CGAS CHD1 CHD2 CSNK2A1 CSNK2A2 CSNK2B CTR9 DNAAF4 FKBPL HSPA14 IFIT1 IFIT1B IFIT2 IFIT3 IFIT5 KDM6A KLC1 KLC2 KLC3 KLC4 LEO1 NPHP3	0.477026	0.0453159
KLHL8 MAD2L1 MAPRE1 MAPRE2 MAPRE3 PSMA1 PSMA2 PSMA3 PSMA5 PSMA7 PSMA8 AURKA AURKB AURKC COPS6 CUL3	0.475994	0.0458506
POLR1C POLR1D POLR1E POLR2B POLR2C POLR2D POLR2E POLR2F POLR2G POLR2I POLR2J POLR2J3 POLR2K POLR2L POLR3A POLR3B POLR3C POLR3D POLR3E POLR3F POLR3G POLR3H POLR3K PRKAR1A PRKAR1B PRKAR2A PRKAR2B PSMB7 PUM3 RAD54B RAD54L RAD54L2 RPL13A RPL8 RUVBL1 SHPRH SLC7A6OS SMARCA1 SMARCA2 SMARCA5 SMARCAL1 SRCAP SSB SUPT4H1 SUPT5H TAF1D TBP TBPL1 TBPL2 TCEA1 TCEA2 TCEA3 TCEANC2 TOP3A TOP3B TP53BP1 TSR1 TWISTNB…	0.475994	0.0458506
VEGFA VEGFB CRYAB EP300 FLT1 FLT4 KDR LCN1 NRP1 PDGFRA PDGFRB PGF PLXNA4	0.475994	0.0458506
MCMBP MCMDC2 NPEPL1 PFKP PLCG1 STAT5B TEAD3 TECPR1 TIPRL USP7 ATP6V1A ATP6V1D CDC7 COMMD2 COMMD4 LARS MCM2 MCM3 MCM4 MCM5 MCM6 MCM7 MCM8 MCM9	0.475994	0.0458506
REXO2 SCLY SEPHS1 TXNDC17 TYMS HSPA5 HSPD1 MYL6 PMS2	0.475994	0.0458506
BBS10 CAD CCS CCT2 CCT3 CCT4 CCT5 CCT6A CCT6B CCT8 CCT8L2 CKAP5 FARS2 HSPE1 MAT2A SOD1 SOD3 ACACB	0.475994	0.0458506
NOP56 NOP58 NOP9 NSA2 PDCD11 PELO PES1 PINX1 PNO1 POLR1A POLR1B POLR1C POLR1E POP1 PPP1R42 PRPF3 PRPF4 PRPF6 PRPF8 PUM3 PWP1 PWP2 RBM28 RBM34 RCL1 REXO4 RP1 RPF1 RPL11 RPL15 RPL18 RPL18A RPL19 RPL31 RPL37A RPL4 RPL5 RPL6 RPL7 RPL7A RPP38 RPS11 RPS12 RPS13 RPS15A RPS2 RPS24 RPS3 RPS3A RPS4X RPS4Y1 RPS5 RPS6 RPS7 RPS8 RRP12 RRP15 RRP9 RRS1 RSL1D1 RSRC1 RTCA RUVBL1 RUVBL2 SART1 SMARCA2 SNRPF SNRPG S…	0.475994	0.0458506
KLHL22 COPS5 COPS6 CUL3	0.475994	0.0458506
GATAD2B HDAC1 HDAC2 HMG20A KRT71 MBD2 MBD3 MBD3L1 MTA1 MTA2 MTA3 NDUFA2 PHF20L1 RBBP7 TCF20 ZBTB46 ZMYND8 ZNF219 AC010323.1 CDK2AP1 CHD3 CHD4 CHD5 GATAD2A	0.474961	0.0463901
SHC1 SOS1 SRC STAT5A STXBP1 SYK TEK ZAP70 ALK CBL CD247 CLIC4 CRK CSF1R CSK DOK1 EGFR EPHA2 ERBB2 ERBB3 ERBB4 FGFR1 FLT1 FLT4 FYN GRAP GRAP2 GRAPL GRB2 IGF1R INPP5D INPPL1 INSR IQGAP1 ITGB1 ITGB4 ITGB5 JAK2 KDR LCK LYN MET NTRK1 PDGFRB PLS3 PPP1R8 PSPH PTPN12 RET RFFL RMDN1	0.474961	0.0463901
CD1E CRYBA4 NUP107 B2M	0.474961	0.0463901
MARS2 NOSTRIN QARS SLC9A3R2 YARS AIMP1 AIMP2 ALDOC EPRS GCDH GLB1 GLB1L GLB1L2 GLB1L3	0.474961	0.0463901
PDCD1 PDCD1LG2 PLA2G4D SGK494 TPI1 B2M CD274 CD8B FBN2 HLA-A HLA-DRA HLA-DRB5 IGLL5	0.474961	0.0463901
ACAA1 AUH C6orf226 CAT CDK12 CDY1 CDY1B CDY2A CDY2B CDYL COQ9 CRYL1 ECHDC1 ECHDC2 ECHS1 ECI1 ECI2 EHHADH HADH HADHA HIBCH HMGCS1 HMGCS2 HSD17B4 MRPL53 MTHFD2 NDUFA2 PEX5 PEX7 PPIB RPS19 SARNP SBDS SCP2 SF3B4 SRPRB SUGP1 TRAPPC5 VDAC3 ZDHHC5 AC010323.1	0.474961	0.0463901
NADK2 NPTX1 PNP SCLT1 STMN1 SUCLA2 TIMM9 TMEM177 DNAJB11 DYNLL1 ERMAP FERMT2 HTRA2 IRF2BPL	0.474961	0.0463901
C6 POMP PSMA1 PSMA2 PSMA3 PSMA4 PSMA6 PSMA7 C5	0.474961	0.0463901
ACOT13 ATIC CMPK1 ECI2 KLC2 KPNA2 LMAN2L NDUFAF2 NDUFS3 NUP214 PDIA6 PTPA PUS7 SBDS SNU13 TNN TRNT1 TSFM UBE2N	0.474961	0.0463901
SEMA3A NRP1 OBSCN PLXNA2	0.474961	0.0463901
BEND7 MBD3L1 SMARCA2 TRIM27 ZNF219	0.474961	0.0463901
TMX2 ABCC1 HNRNPU SRSF5 TM9SF4	0.474961	0.0463901
SF3B2 SF3B3 SF3B4 SF3B5 SF3B6 SLIRP SLU7 SMIM20 SNAPC4 SNRNP200 SNRNP35 SNRNP70 SNRPA SNRPA1 SNRPB SNRPB2 SNRPD1 SNRPD2 SNRPD3 SNRPN SRSF1 SRSF10 SRSF11 SRSF4 SRSF5 SRSF6 SRSF9 TCEA1 TCERG1 THOC1 THRAP3 TIMM13 TMCO2 TMED9 TMOD2 TOE1 TPM1 TPM2 TRIM24 TRNAU1AP TTC14 TTF1 TXNL4A TXNL4B U2AF1 U2AF2 VASP XAB2 YBX1 ZC3H8 ZCCHC10 ZMAT2 ZNF830 ASCC3 BOLL BUD13 BUD31 C12orf54 C2 CDC40 CDC5L CIRBP COPB1 CO…	0.474961	0.0463901
GRIA4 PICK1 CACNG2 CACNG3 GRIA1 GRIA2	0.474961	0.0463901
CELA1 MUC5B MUC6 SERPINA1 SERPINA3 TENM2	0.474961	0.0463901
PPFIA2 PPP2CA PPP2R1A PTPRD PTPRF	0.474961	0.0463901
CPB2 F12 F2 HABP2 HGFAC PLG TNRC6B VWCE	0.474961	0.0463901
IRS2 JAK2 MIB1 MIB2 NEDD4 PCM1 PIK3CA PIK3CD PIK3R2 PIK3R3 PLCG1 PTPN11 SIRT1 TYK2 YWHAE YWHAZ COPS2 GAB1 GAB4 GRB2 IGF1R IL4R INSR	0.474961	0.0463901
XRCC6 ABL1 ANKRD28 ARHGAP5 ATM ATR BLM CCDC57 CCNA1 CDK2 CHEK1 CHEK2 CLU DCLK2 DCLK3 DYNC1LI1 EEF2 EXO1 FANCM H2AFX HNRNPK HSPA5 KIF23 LIG3 LIG4 MRE11 NAE1 PARP1 PAXX PCNA PDIA3 PIAS4 POT1 PRKDC RAD1 RAD17 RECQL RECQL5 RFC1 RFC2 RFC3 RFC4 RFC5 RPA1 RPA2 RPA4 SDHA SMC1A SMC1B SMC2 SMC3 SMC4 SMC5 SMC6 TERF2 TERF2IP TERT TFAM TINF2 TKT TMOD3 TP53BP1 WRN XRCC4 XRCC5	0.474961	0.0463901
GYG2 GYS1 GYS2 ALDH6A1	0.474961	0.0463901
MTOR NFKBIA PDPK1 PIK3R4 PLD2 PML POTEE POTEI POTEJ PRKAA1 PRKAR1A PRKCA PRKCD RAP1A RAP2A RHEB RHOJ RICTOR RPS6KA1 RPS6KA2 RPS6KA3 RPS6KA4 RPS6KA6 RPS6KB1 RPS6KB2 RPTOR RRAGB RRAGC RUVBL1 RUVBL2 SGK1 SGK2 STK32A STK32B STK32C TELO2 TERT TRMT61A TSC1 TSC2 TTI1 UBQLN1 ULK1 UNKL YWHAG YWHAQ ABL1 AC005702.1 ACACB AKT1 AKT2 AKT3 CHUK DIAPH1 EIF2AK4 EIF3C EIF4E EIF4EBP1 EIF4EBP2 EIF4EBP3 FBXW7 FKBP1A …	0.473929	0.0469345
EPHB2 FGF5 GRB2 GRIN1 HACE1 INPPL1 KDM4A LRRK2 MAPK1 MAPK14 MAPK3 NCK1 PAICS PHLPP1 PTK2 PTPN7 PTPRR PXN RET RPS6KA3 RRAS SPSB2 SRC STAT5A SYNJ1 TP53 YES1 ABL1 ABL2 ACACB ACP1 AL691442.1 CRK EFNA1 EFNA2 EFNA3 EFNA4 EFNA5 EFNB1 EFNB2 EFNB3	0.473929	0.0469345
ELF3 ERBB2 JUN NOTCH3 EGFR	0.473929	0.0469345
CCR4 CXCL12 GRK2 GRK3 SRP14	0.473929	0.0469345
LCN2 APP FN1 HAMP	0.473929	0.0469345
GRIN1 GRIN2A GRIN2C GRIN2D CALM1 CALM2 EPHB2	0.473929	0.0469345
BNIP3 BNIP3L KTN1 PPTC7 RHEB TMEM11 BCL2	0.473929	0.0469345
DDX10 DDX24 DDX27 DDX54 DDX55 DDX56 DHX8 EBNA1BP2 EIF6 ESF1 FBL FTSJ3 G3BP2 GNL2 GNL3 GNL3L GTPBP4 IMP4 MAGOH MAGOHB MRTO4 NAT10 NIFK NIP7 NOC2L NOC3L NOL10 NOP2 NOP56 NOP58 NPSR1 NSUN6 NVL PDCD11 PES1 PNPT1 PPIE PUM3 PWP1 RBM28 RBM34 RPF1 RPF2 RPL18 RPL5 RPL7 RPL7L1 RRP1 RRP12 RRP1B RRS1 RSL1D1 SRFBP1 WDR12 WDR33 WDR74 ZCCHC17 BMS1 BRIX1 BYSL CEBPZ CKB	0.473929	0.0469345
TBK1 TBKBP1 TICAM1 TMEM173 TNIP3 TRAF2 TRAF3IP2 TRAIP TXLNG XIAP AZI2 CALCOCO2 FMR1 FXR2 MIB1 MIB2 MTPAP NFKBIA OPTN TANK	0.473929	0.0469345
EFNB2 EPHA1 EPHA10 EPHA2 EPHA3 EPHA4 EPHA5 EPHA6 EPHA7 EPHA8 EPHB1 EPHB2 EPHB3 EPHB4 NCK2 PSEN1 SRC	0.473929	0.0469345
USP25 USP28 WRNIP1 ZG16B ANXA1 BTBD9 CROT GMPS HID1 KCTD10 KCTD13 KLHL9 KRT4 LRIG3 LYZ MYO6 NEDD8 NTAN1 PFAS PIP SON UBC USP21	0.473929	0.0469345
EPHA10 HACE1 INPPL1 LRRK2 PAICS PHLPP1 ACACB AL691442.1 EFNA1 EFNA2 EFNA3 EFNA4 EFNA5 EFNB1 EFNB2 EFNB3	0.472896	0.0474836
CD1A IGSF11 VWA5A B2M	0.472896	0.0474836
TNN ACAN ACOT13 PSME2 PSPC1	0.472896	0.0474836
HADHB HIBCH HMGCS1 HMGCS2 HSP90AB1 OPA1 PEX7 RPS8 SDC2 SYNDIG1 TUBB1 UQCRC2 ATP1A1 ATP1B1 AUH CDY1 CDY1B CDY2A CDY2B CDYL CRYL1 DDOST DES ECHDC1 ECHDC2 ECHS1 ECI1 ECI2 EHHADH HADH HADHA	0.472896	0.0474836
CALM2 CALM3 CAMK1 CAMK1G CAMK2A CAMK2B CAMK2D CAMK2G CAMKK1 CAMKK2 CAPZA1 CAPZA2 CASK CORO1A CORO1B CORO1C CORO2A CORO2B CORO6 DAPK1 DLG1 DLG2 DLG3 EHBP1 EHBP1L1 FAS FGF12 FGF14 FKBP2 FLNA GRIN1 GRIN2A GRIN2C GRIN2D IQCB1 IQCG IQGAP1 IQGAP2 IQGAP3 ITPKA JOSD1 KCNH1 KCNN2 KCNN3 KCNN4 KCNQ1 KCNQ2 KCNQ3 KCNQ5 MALSU1 MAPT MTRR MYH1 MYH10 MYH11 MYH2 MYH4 MYH6 MYH7 MYH7B MYH8 MYH9 MYO10 MYO18A MYO1A MY…	0.472896	0.0474836
IRS1 JAK1 JAK2 MAPK9 MIB1 MIB2 MTOR PABPC1 PCM1 PHIP PIK3CA PIK3CB PIK3R2 PIK3R3 PLCG2 PTPN11 SH2B1 SIRT1 TYK2 YWHAB YWHAE YWHAH YWHAZ CBL FYN GAB1 GAB4 GRB2 HDAC2 IGF1R IL4R INSR	0.472896	0.0474836
PNMA2 PSMA2 CTRB1 PARD3 PARD6G PNMA1	0.472896	0.0474836
ANK1 CUL3 ITPR3 OBSCN SH3BP2 SPTAN1 SPTB SPTBN1	0.472896	0.0474836
RHOD RIPK4 ZDHHC13 ZDHHC17 ANKFY1 ARHGDIA ARHGDIB ARHGDIG DIAPH2 HRAS PAK1 PAK2 PAK3 PAK4 PAK5 PAK6 PLXNA1 RAB11FIP2	0.472896	0.0474836
SHANK2 SLC9A3 SSTR2 ADGRL1 ADGRL2 ARHGEF6 ARHGEF7 DLGAP1 MYO5A PDE4D RPS3 SH3BP2	0.472896	0.0474836
FGF6 FGFR1 FGFR2 FGFR3 FGFR4 HSP90AA1 HSP90AB1 UMPS	0.472896	0.0474836
LYZ PARP11 USP21 USP25	0.472896	0.0474836
MNAT1 POTEE POTEI POTEJ RTEL1 SFR1 ACTA1 ACTA2 ACTB ACTBL2 ACTC1 ACTG1 ACTG2 ACTL10 ACTL7A ACTL7B ACTL8 ACTL9 ACTR10 ACTR1A ACTR1B ACTRT1 ACTRT2 ACTRT3 BRIP1 CCNC CCNH CCNK CCNL1 CCNL2 CCNT1 CCNT2 CDK2 CDK20 CDK7 EEF1A1 EEF1A2 ERCC2 ERCC3 GSPT1 GSPT2 GTF2E1 GTF2E2 GTF2H1 GTF2H2 GTF2H2C GTF2H3 GTF2H4 HBS1L	0.472896	0.0474836
MTA1 MTA2 MTA3 PHF20L1 RBBP4 RBBP7 SIX3 TRIM33 WDR59 WDR73 ZFPM1 ZNF219 ZNF423 ZNF521 BCL11A CHD3 CHD4 CHD5 DNMT1 GATAD2A GATAD2B HDAC1 HDAC2 KPNA4 MBD2 MBD3 MBD3L1	0.472896	0.0474836
LAT LCP2 LRWD1 MAP4K1 ORC1 ORC2 ORC4 ORC5 ORC6 PLCG1 PLCG2 SF3B4 THEMIS2 UBASH3B USP19 VAV1 WIPF1 WIPF2 YWHAQ CBL CBLB CCNE2 CDC45 CDC6 FYN GRAP GRAP2 GRB2 INPP5D INPPL1 ITK	0.472896	0.0474836
SPATA33 CBX8 NES SART3	0.472896	0.0474836
DSG2 JUP MYO5C PKP2 PKP3 PLIN3 ACTR2 CHCHD2 CTNND2	0.472896	0.0474836
TNNT1 TPM1 EIF3I PSMC5 TNNC1 TNNI1 TNNI2 TNNI3	0.472896	0.0474836
OTUD6A PLAA UBC UBXN11 UBXN2A UBXN2B UFD1 AACS ACSM1 ACSM2A ACSM2B ACSM3 ACSM4 ACSM5 ACSM6 ACSS1 ACSS2 ACSS3 DARS NPLOC4 NSFL1C	0.472896	0.0474836
FAHD2A FAHD2B FH PCNA RAD1 SORD WDFY1 ALDH7A1 BOLA3 CAT	0.471864	0.0480376
KPNA1 KPNA2 KPNB1 MCM3AP MORF4L1 MORF4L2 NCBP1 NCBP2 NOP56 NOP58 NUP153 NUP50 RAN RANBP1 RANBP2 RANBP3 RANBP3L RANBP6 RBPJ RBPJL RGPD1 RGPD2 RGPD3 RGPD4 RGPD5 RGPD6 RGPD8 RPS19 RSAD2 SAC3D1 SENP1 SENP2 SENP3 SENP5 SUB1 TERT TSSC4 USP1 ARRB1 CDC6 CHEK2 CSE1L EIF2B1 EIF2B2 ERCC2 EXOSC1 EXOSC10 EXOSC2 EXOSC3 EXOSC4 EXOSC5 EXOSC7 EXOSC8 EXOSC9 FANCD2 FBL HBS1L HIVEP1 IPO4 IPO5	0.471864	0.0480376
C4B CHCHD1 DAP3 DENND4A LVRN MASP2 MRPS10 MRPS11 MRPS14 MRPS15 MRPS17 MRPS18B MRPS2 MRPS22 MRPS24 MRPS26 MRPS31 MRPS33 MRPS34 MRPS35 MRPS5 MRPS7 PTCD3 RPS23 AC092647.5 ANPEP C4A	0.471864	0.0480376
MUS81 PIF1 PLK1 RAD1 RAD51 RAD51B RAD51D RAD52 RAD54B RAD54L RECQL SLX1A SLX4 SPO11 TERT WRN AC004223.3 BLM CHEK1 CHEK2 DMC1 EME1 ERCC1 ERCC4 ERCC5 FAAP24 FAN1 FANCM FBXO18 FEN1	0.471864	0.0480376
CACNA1C CACNA1D CACNA1F CACNB1 CACNB2 CACNB3 CACNB4 CALB1 CALB2 CALM1 CALM2 CALM3 CALML3 CALML4 CALML5 CALML6 CALN1 CD4 EFCAB11 EFCAB13 EFCAB2 EFCAB3 EFCAB6 EFCAB7 EFCAB9 OCM OCM2 PVALB RHBDL3 RYR2 SCGN SCN1A SCN2A SCN4A SPATA21 TNNC1 TNNC2 CABP1 CABP2 CABP4 CABP5 CABP7	0.471864	0.0480376
ATP6V0A2 ATP6V0B ATP6V0C ATP6V0D1 ATP6V0D2 ATP6V1A ATP6V1B1 ATP6V1B2 ATP6V1C1 ATP6V1C2 ATP6V1D ATP6V1E1 ATP6V1E2 ATP6V1F ATP6V1G1 ATP6V1G2 ATP6V1G3 ATP6V1H CYTH2 KIAA2013 MCAM PTRH2 RPL10L RPS15 RPS2 SLC25A3 ATP6AP1 ATP6AP2	0.471864	0.0480376
WASF3 WASL ARPC3 BRK1 NCKAP1 NCKAP1L STX17	0.471864	0.0480376
SEMA6D TTN OBSCN PLXNA2 PRSS1 PRSS3	0.471864	0.0480376
IMP3 IMP4 KRR1 LEO1 MPHOSPH10 MRPL1 MRPL19 MRPL22 MRPS10 MRPS11 MRPS12 MRPS14 MRPS15 MRPS16 MRPS18A MRPS18C MRPS2 MRPS5 MRPS6 MRPS7 MRPS9 MRTO4 NAT10 NHP2 NIFK NOC4L NOL10 NOL6 NOP14 NOP56 NOP58 NSA2 PLEC PNO1 POLR2L PWP2 RACK1 RP1 RPF1 RPL10A RPL17 RPL7 RPL7A RPL7L1 RPL9 RPLP0 RPP38 RPS10 RPS11 RPS12 RPS13 RPS14 RPS15 RPS15A RPS16 RPS17 RPS18 RPS19 RPS2 RPS20 RPS21 RPS23 RPS24 RPS25 RPS26 RPS27 …	0.471864	0.0480376
SCNN1G STOML1 CTSD NEDD4 NEDD4L	0.471864	0.0480376
HOXB5 PBX1 PBX2 PBX3 PBX4 RCHY1	0.471864	0.0480376
CALM3 CAMK2A CAMK2B CAMK2D CAMK2G CASK DAPK1 EHBP1 EHBP1L1 FAS FGF12 IQCG ITPKA KCNN2 KCNN3 KCNN4 KCNQ1 KCNQ2 KCNQ3 KCNQ5 MTRR MYO10 MYO1C MYO5A MYO5B MYO5C NALCN NOS1 NOS2 NOS3 OBSCN POR POTEE POTEI POTEJ PPEF1 PPEF2 PPP3CA PPP3CB PPP3CC RYR1 RYR2 RYR3 SCN10A SCN11A SCN1A SCN2A SCN3A SCN4A SCN5A SCN8A SCN9A SPEG SPTAN1 SPTBN1 SPTBN2 SPTBN4 SPTBN5 STRA6 VAMP2 ACTN1 ACTN2 ACTN4 CACNA1A CACNA1B CAC…	0.471864	0.0480376
PLEKHG5 RAC1 RHOA RHOB RHOC RND1 RND2 RND3 MPDZ PATJ	0.470831	0.0485965
PPIAL4D PRPF19 SNW1 ZMPSTE24 BUD31 CAD	0.470831	0.0485965
PPIAL4F PRPF19 SNW1 ZMPSTE24 BUD31 CAD	0.470831	0.0485965
DPP4 EXOC3L4 PLXNA4 ADA	0.470831	0.0485965
ULK4 CNBD2 PRKAR1A PRKAR1B PRKAR2A PRKAR2B UBE2V1	0.470831	0.0485965
WDR46 WDR75 BMS1 DCAF13 DHX37 DIMT1 DMP1 FBL HEATR1 IBSP IMP3 KRR1 LEO1 MPHOSPH10 NAT10 NOC4L NOL10 NOL6 NOP14 NOP56 NOP58 PNO1 PUM3 PWP2 RP1 RPS13 RRP9 RSL1D1 TBC1D8 TBC1D8B TBC1D9 TBC1D9B TBL3 TFB1M TFB2M UTP15 UTP20 UTP4 UTP6 WDR3 WDR36	0.470831	0.0485965
GUCA1A GUCY2D KCNN2 KCNN3 KCNN4 NOS1 NOS2 NOS3 POTEE POTEI POTEJ S100B TUBA4A CACNA1E	0.470831	0.0485965
RCAN2 TESC CHP1 CHP2 CIB1 CIB4 GSK3A GSK3B PPP3CA PPP3CB PPP3CC PPP3R1 PPP3R2	0.470831	0.0485965
HBB HBZ HP RASAL2 RNF17 DMWD GDAP1 HBA1 HBA2	0.470831	0.0485965
VWCE CORIN CPA1 CPA2 CPA3 CPA4 CPA6 CPB1 CPB2 CPO CRIM1 DLG5 FREM2 FRMPD2 GOPC GRASP GRID2IP GRIP1 IL16 LNX1 MPDZ NEURL1 NEURL1B PARD3B PATJ SGTA SGTB USH1C	0.470831	0.0485965
SDHAF2 SH3BGRL SUCLG2 SUMO2 UBXN7 UQCRFS1 VCL CCNB1 COA7 CTTN OXCT1 PCMT1 PLAUR RBM12 SDHA	0.470831	0.0485965
CALM1 CALM2 CALM3 CAMK1 CAMK2A CAMK2B CAMK2D CAMK2G CAMKK1 CAMKK2 CASK CETN1 DAPK1 DIRAS2 DLG3 EHBP1 EHBP1L1 FAS FGF12 FKBP8 FLNA GRIN1 GRK1 GRK4 GRK5 INSR IQCB1 IQCG IQGAP1 IQGAP2 ITPKA ITPKB JAK2 JOSD1 KCNH1 KCNN2 KCNN3 KCNN4 KCNQ1 KCNQ2 KCNQ3 KCNQ5 KRAS MAPK14 MAPT MTRR MYH9 MYLK MYO10 MYO18A MYO1C MYO5A MYO5B MYO5C MYO7A MYO9B NALCN NOS1 NOS2 NOS3 OBSCN PCP4 POR POTEE POTEI POTEJ PPEF1 PPEF2 …	0.470831	0.0485965
EIF5 EIF5B GTF2B IMP3 MRPS2 MRPS7 MRPS9 RPL29 RPS15A RPS16 RPS18 RPS19 RPS24 RPS3 RPS3A RPS5 RPS6 RPS9 RPSA SRSF2 ABCE1 BZW1 BZW2 CHD4 CHD5 CSNK2A1 DDX3X DENR EIF1 EIF1AX EIF1AY EIF1B EIF2B2 EIF2S1 EIF2S2 EIF2S3 EIF2S3B EIF3A EIF3B EIF3C EIF3CL EIF3G EIF3I EIF3J EIF4G1	0.470831	0.0485965
PKMYT1 PLK1 PPP2R2A PPP2R2B PPP2R2C PPP2R2D PTPDC1 RAD21 RAD21L1 RIPK4 ATR BRSK1 BRSK2 CCNA1 CCNA2 CCNB1 CCNB2 CCNF CDC14A CDC14B CDC20 CDC20B CDC25A CDC25B CDC25C CDK1 CDK14 CDK15 CDK16 CDK17 CDK18 CDK2 CDK3 CDK4 CDK5 CDK6 CDKN3 CKAP5 DUSP23 FZR1 HSP90AA1 HSP90AB1 HSP90B1 PFN1 PFN2 PFN4 PIN1	0.470831	0.0485965
CDH3 CTNNA1 CTNNB1 CTNND1 JUP ARVCF	0.470831	0.0485965
SYTL1 NRXN1 RAB27A RAB27B	0.469799	0.0491603
CPT2 HCCS MAIP1 NDUFA4 NDUFAF8 PDHA1 PDHA2 PTPMT1 SCCPDH TOMM40 UQCRQ ALDH7A1 ARG2 ATP1B1 ATP1B3 ATP5MG C15orf48 COQ8A COQ9	0.469799	0.0491603
DUSP27 MAPK1 MAPK11 MAPK12 MAPK13 MAPK14 MAPK15 MAPK3 MAPK4 MAPK6 MAPK7	0.469799	0.0491603
MRPS14 MRPS15 MRPS16 MRPS17 MRPS18A MRPS18B MRPS18C MRPS2 MRPS22 MRPS23 MRPS24 MRPS25 MRPS26 MRPS27 MRPS28 MRPS31 MRPS33 MRPS34 MRPS35 MRPS5 MRPS6 MRPS7 MRPS9 MRTO4 NHP2 NSA2 PLEC PTCD3 RACK1 RPL17 RPL19 RPL23 RPL6 RPL7 RPL7A RPL7L1 RPLP0 RPP38 RPS10 RPS11 RPS12 RPS13 RPS14 RPS15 RPS15A RPS16 RPS17 RPS18 RPS19 RPS2 RPS20 RPS21 RPS23 RPS24 RPS25 RPS26 RPS27 RPS27L RPS28 RPS3 RPS3A RPS4X RPS4Y1 RPS…	0.469799	0.0491603
GPD2 MT-CO2 OBSCN SDHB UQCRQ ACO2 FAF2	0.469799	0.0491603
RHOBTB3 RIPK4 ZDHHC13 ZDHHC17 ARHGDIA ARHGDIB ARHGDIG PAK1 PAK2 PAK3 PAK4 PAK5 PAK6 RAB11FIP2	0.469799	0.0491603
ITGB8 NME4 TLN1 TLNRD1 FLNA FLNB FLNC ITGA7 ITGAV	0.469799	0.0491603
RBM28 RBM34 RPF1 RPL23A RPL3 RPL3L RPL5 RPL7 RPL7A RPL7L1 RRP12 RRP15 RSL1D1 SDAD1 SERBP1 TOP1 TOP1MT UTP20 WDR12 WDR74 ZNF622 BRIX1 CEBPZ CTPS1 DDX10 DDX18 DDX24 DDX27 DDX54 DDX56 DKC1 GNL3 GNL3L GTPBP4 IMP4 NIFK NIP7 NOC2L NOL12 NOP2 NOP56 NOP58 NPSR1 NSUN6 NVL PES1 POLR3F POLR3G PPAN-P2RY11 PUM3	0.469799	0.0491603
MAP3K9 PAICS PHLPP1 ACACB HACE1 LRRK2	0.469799	0.0491603
RORA AC092073.1 BHLHE41 CSNK1E GPI NCOA2	0.469799	0.0491603
LRRK1 LRRK2 PPIE PPM1B RAB17 RAB20 RAB22A RAB24 RAB5A RAB5B RAB5C RIPK4 AC099811.2 DHX8 HSP90AA1 HSP90AB1	0.469799	0.0491603
KRT19 KRT6B MIB1 MIB2 PCM1 USP32	0.469799	0.0491603
MPP2 PKN1 APBA1 APBA2 APBA3 LIN7A LIN7B LIN7C	0.469799	0.0491603
CSNK2A1 CSNK2A2 CSNK2B CTR9 DEK DPP9 DVL1 DVL2 DVL3 EIF2S2 EIF3C EIF3CL EIF3F EIF3H EIF5 FGF1 FGF2 FKBP3 FKBP4 GCFC2 HDAC1 HDAC2 HSF1 HSP90AA1 HSP90B1 LEO1 MAF1 MAP1LC3A MDFIC MFAP1 NAP1L1 NAP1L4 NCL NFKBIA NKAPD1 NOL6 NR1D2 OGT PAF1 PCGF5 PHIP PIP4K2A PIP4K2C PITPNM1 PML PPCDC PPP1R8 PRPF38A PRPF40A RBBP4 RBM34 RSRC1 RTF1 RYBP SIN3A SMARCA2 SNCAIP SSRP1 SUPT16H SUPT4H1 SUPT5H SYNM TAF1 TAF1D TCF…	0.469799	0.0491603
PRKAB2 PRKAG1 PRKAG2 PRKAG3 SH3PXD2A SIK1 SIK2 STIM2 STK11 STK40 TRAK2 TRIB1 TRIB2 TRIB3 TSSK1B TSSK2 TSSK3 TSSK4 ARPC2 BAIAP2L1 BRSK1 BRSK2 DCLRE1C GFPT1 HUNK IMPDH1 IMPDH2 MAP3K15 MAP3K5 MAP3K6 MARK1 MARK2 MARK3 MARK4 MAST3 MCL1 MELK NET1 NIM1K PIM1 PIM2 PIM3 PRKAA1 PRKAA2	0.468766	0.049729
KCNJ3 KCNJ5 KCNJ9 ADRB2 C1QBP DRD2 DRD4	0.468766	0.049729
PGRMC2 ABCC1 GART LMNA MIB1 MIB2 NUP160 NUP35	0.468766	0.049729
DCLK2 DVL1 DVL2 DVL3 IGKV3D-7 INSIG1 INSIG2 LMNA LMNB1 MAD2L1 MCM2 MCM7 MCM9 ORC1 PCNA PLK1 PLK2 PLK3 PLK4 PLK5 POLD2 RAD1 RAD51C RAD54B RAD54L RIC1 SGTA SGTB SPO11 TP53BP1 XRCC6 ADAM20 AJM1 AKAP10 ASF1A ASF1B ATR CD4 CDC25A CDC25B CDC25C CDC7 CIAO1 CNOT7 CNOT8	0.468766	0.049729
CCNO CDC20 CDC20B CDC6 CDK1 CDK14 CDK15 CDK16 CDK17 CDK18 CDK2 CDK3 CDK4 CDK5 CDK6 CKS1B CKS2 FZR1 ORC1 PCNA SKP1 ALDH18A1 ANAPC2 ATR	0.468766	0.049729
PSMD13 PSMD14 PSMD2 PSMD3 PSMD4 PSMD5 PSMD6 PSMD7 PSMD8 PSMD9 PSMG2 RAD23B RBBP4 SEM1 STAMBP STAMBPL1 UBFD1 UBLCP1 UCHL5 UNC45A USP14 ZFYVE19 AC018523.2 AC040162.1 ADRM1 ANKRD42 BAP1 BRCC3 CCDC74B CCDC92 COPS2 COPS5 COPS6 DNTT ECPAS EIF3F MPND MYSM1 NSF PAAF1 POLB POLL POLM PSMA1 PSMA2 PSMA3 PSMA4 PSMA5 PSMA6 PSMA7 PSMA8 PSMB1 PSMB10 PSMB11 PSMB2 PSMB4 PSMB5 PSMB6 PSMB7 PSMB8 PSMB9 PSMC1 PSMC2 PS…	0.468766	0.049729
PDE6H PDE7A PDE7B PDE9A SLC33A1 AC008397.2 AGTR1 COTL1 PDE10A PDE11A PDE2A PDE4B PDE4D PDE5A PDE6A PDE6B PDE6C	0.468766	0.049729
STAT5A TEK TYK2 BMX BTK CENPJ CREBBP EP300 EPHB2 ESR1 GHR HDAC1 JAK1 JAK2 JAK3 MAGEA12 MAPK1 NCOA1 NCOA2 NR3C1 PDGFRB SHC1 STAT1 STAT3	0.468766	0.049729
CDC27 CDC73 CDK1 CDK2 CDK3 CERKL CFAP97 CKS1B CKS2 FZR1 LEO1 MAD2L1 NCL NEK2 PAF1 PLK1 PLK2 PLK3 PLK4 PLK5 PPP2CA PPP2CB PPP2R2A PPP2R2B PPP2R2C PPP2R2D PPP2R5A PPP5C PTTG1 PYM1 RPL5 RPS27A SIRT2 SPHK1 SPHK2 TAF4 TAF5 TTK UBE2S USP11 ANAPC1 ANAPC10 ANAPC11 ANAPC13 ANAPC15 ANAPC16 ANAPC2 ANAPC4 ANAPC5 ANAPC7 BUB1B BUB3 CCNA2 CCNB1 CDC16 CDC20 CDC20B CDC23 CDC26	0.468766	0.049729
CCDC130 CDA CDC40 CDC5L CRNKL1 CWC22 DERA DMTF1 EEF2 EFL1 EFTUD2 ESS2 GFM1 GFM2 ISY1 ISY1-RAB43 JUP KDM8 MYB MYBL1 MYBL2 NAA20 NAA25 PLRG1 PRPF19 PRPF8 RBM22 SNAPC4 SNRPF SNRPG SNW1 SRRM2 SYF2 TTF1 XAB2 BUD31	0.468766	0.049729
PRKCG RHOA RHOB RHOC TOP2A YWHAB YWHAE YWHAG CDC42 DVL2 EPHB1 GJA1 LRRK2 PARD3 PARD6A PDPK1	0.468766	0.049729
HCK LRRK2 OLIG1 PAICS PHLPP1 PIK3CB PIK3R3 PLCG1 PTK2 RAPGEF1 SOS1 WAS ABCD3 ACACB CBL CD4 CEP68 CREBBP CRKL DIAPH1 EGFR FCGR1A FLT1 FRS3 GRB14 HACE1	0.468766	0.049729
