# Supplementary material for: DNA Methylation Biomarkers Predict Objective Responses to PD-1/PD-L1 Inhibition Blockade
Source: Front Genet. 2019 Aug 16;10:724. doi: 10.3389/fgene.2019.00724 (PMC6707807; doi:10.3389/fgene.2019.00724)
Supplement: Supplementary file 6 [file Table_6.xlsx]

## Sheet: Sheet1
KEGG_Pathway_Name	Spearman's rho	P value
Riboflavin metabolism	0.646695	0.00372728
Arginine and proline metabolism	0.588843	0.0101382
Proteasome	0.572314	0.0130641
Pantothenate and CoA biosynthesis	0.541323	0.0203377
FoxO signaling pathway	0.536157	0.0218104
Nitrogen metabolism	0.534091	0.0224224
Glycosaminoglycan biosynthesis - heparan sulfate / heparin	0.521694	0.0263821
Phenylalanine metabolism	0.51343	0.0293105
D-Glutamine and D-glutamate metabolism	0.511364	0.0300805
Glioma	0.506199	0.0320741
Type II diabetes mellitus	0.505166	0.0324848
Ether lipid metabolism	0.502066	0.0337413
Primary immunodeficiency	0.502066	0.0337413
C-type lectin receptor signaling pathway	0.5	0.0345996
Tyrosine metabolism	0.498967	0.0350349
Central carbon metabolism in cancer	0.497934	0.0354745
Complement and coagulation cascades	0.496901	0.0359183
Collecting duct acid secretion	0.492769	0.0377364
Sphingolipid signaling pathway	0.490703	0.0386715
Cardiac muscle contraction	0.48967	0.0391456
EGFR tyrosine kinase inhibitor resistance	0.48967	0.0391456
Linoleic acid metabolism	0.487604	0.0401072
Natural killer cell mediated cytotoxicity	0.484504	0.0415834
Thermogenesis	0.483471	0.0420846
Autoimmune thyroid disease	0.482438	0.0425903
Butanoate metabolism	0.482438	0.0425903
Cortisol synthesis and secretion	0.482438	0.0425903
Proximal tubule bicarbonate reclamation	0.479339	0.0441354
Thyroid hormone synthesis	0.478306	0.0446598
Glyoxylate and dicarboxylate metabolism	0.477273	0.0451889
Phenylalanine, tyrosine and tryptophan biosynthesis	0.47624	0.0457228
Non-alcoholic fatty liver disease (NAFLD)	0.474174	0.0468049
Selenocompound metabolism	0.474174	0.0468049
Melanoma	0.473141	0.0473531
B cell receptor signaling pathway	0.471075	0.0484643
Hippo signaling pathway	0.471075	0.0484643
Histidine metabolism	0.470042	0.0490272
