# Supplementary material for: DNA Methylation Biomarkers Predict Objective Responses to PD-1/PD-L1 Inhibition Blockade
Source: Front Genet. 2019 Aug 16;10:724. doi: 10.3389/fgene.2019.00724 (PMC6707807; doi:10.3389/fgene.2019.00724)
Supplement: Supplementary file 7 [file Table_7.xlsx]

## Sheet: Sheet1
Ligand +Receptor ApprovedSymbol		Spearman's rho	P value
HGF	CD44	0.741353	0.000430279
RARR2	CML1	0.722767	0.000702558
OSTP	CD44	0.683531	0.00176339
TNF10	TR11B	0.663913	0.00265952
CCL19	CCRL2	0.661848	0.00277241
EFNB3	EPHB2	0.641198	0.00413395
EPHB2	EFNA5	0.635003	0.00463502
X3CL1	CX3C1	0.632938	0.00481263
CCL24	CCR2	0.632938	0.00481263
HBEGF	CD44	0.62984	0.00508942
CCL5	CCR5	0.627775	0.00528104
SEM3E	PLXD1	0.615385	0.00655779
AA2AR	NAMPT	0.615385	0.00655779
EFNA4	EPHA8	0.608157	0.00741106
EFNA5	EPHA3	0.607124	0.00753995
LEG9	CD44	0.598864	0.00863762
DLL4	NOTC3	0.597832	0.00878342
PDGFB	PGFRB	0.595767	0.00908097
CLC4M	ICAM3	0.593702	0.00938657
WNT7B	FZD4	0.592669	0.00954244
INS	IDE	0.592669	0.00954244
EFNA3	EPHA8	0.588539	0.0101868
REL2	RXFP1	0.586474	0.0105219
WNT7B	FZD1	0.585441	0.0106927
EFNA1	EPHA8	0.583376	0.0110409
INSR	INS	0.583376	0.0110409
SECR	SCTR	0.581311	0.0113982
LYAM1	CD34	0.577181	0.0121404
SEM4D	CD72	0.574084	0.0127221
SDF1	CXCR4	0.572019	0.013122
TNR3	TNFB	0.566856	0.0141658
CCL1	CCR8	0.565824	0.0143822
ENTP1	AA2AR	0.563758	0.014823
PTPRC	CD22	0.562726	0.0150474
EFNB2	EPHB3	0.559628	0.0157367
TNFB	RIPK1	0.556531	0.0164509
CXCL6	CXCR1	0.550336	0.0179561
EFNB2	EPHB2	0.546206	0.0190184
LYAM2	CD44	0.545173	0.0192916
CD34	LYAM3	0.54414	0.0195679
FGFR2	FGF3	0.537945	0.0212915
CO3	C3AR	0.536913	0.02159
CCL3	IDE	0.534848	0.0221968
CCL5	CCR3	0.533815	0.0225052
SCF	KIT	0.532783	0.0228169
TGFB2	TGBR3	0.532783	0.0228169
IGFL2	IGFR1	0.530718	0.0234505
NRP1	SEM3A	0.530718	0.0234505
CCL5	CCR4	0.529685	0.0237724
WNT5A	FZD2	0.529685	0.0237724
DLL4	NOTC2	0.528653	0.0240978
AVR2B	INHBE	0.528653	0.0240978
NRP2	VEGFA	0.526588	0.0247589
CD52	SIG10	0.524523	0.0254342
FGF1	FGFR2	0.516262	0.0282798
LEG9	HAVR2	0.514197	0.0290284
NRP2	SEM3F	0.514197	0.0290284
ANGP1	TIE2	0.513165	0.0294085
EPHA4	EFNA2	0.513165	0.0294085
IGFL3	IGFR1	0.512132	0.0297923
PDGFC	VGFR3	0.512132	0.0297923
WNT5A	FZD6	0.510067	0.0305717
CCL24	CCR3	0.509035	0.0309673
PTHR	PTH1R	0.503872	0.0330048
SDF1	ACKR3	0.50284	0.0334244
TPO	TPOR	0.50284	0.0334244
PYY	NPY1R	0.50284	0.0334244
SORT	COPA	0.501807	0.0338482
CXL13	CXCR5	0.501807	0.0338482
CCL3	CCR5	0.501807	0.0338482
WNT5A	FZD3	0.497677	0.0355846
GHRL	TA2R	0.494579	0.0369314
A4	FPR2	0.493547	0.0373888
VEGFD	VGFR3	0.493547	0.0373888
LYAM1	PODXL	0.492514	0.0378507
VCC1	GPR35	0.491482	0.0383168
EFNA4	EPHA3	0.491482	0.0383168
TNFB	TNR1A	0.489417	0.0392624
LYAM1	SELPL	0.489417	0.0392624
EFNA5	EPHA8	0.488384	0.0397418
FGF9	FGFR2	0.486319	0.0407141
IL8	CXCR1	0.485287	0.041207
VEGFC	VGFR3	0.485287	0.041207
WNT3	FZD7	0.483222	0.0422064
FZD1	WNT5A	0.482189	0.042713
CXCL6	CXCR2	0.481156	0.0432243
ROR1	WNT5A	0.481156	0.0432243
RARR2	GPR1	0.481156	0.0432243
CD86	CTLA4	0.479091	0.0442607
TNFA	RIPK1	0.478059	0.0447859
FGF8	FGFR2	0.478059	0.0447859
CD209	ICAM3	0.477026	0.0453159
EFNB2	EPHA4	0.475994	0.0458506
PYY	NPY4R	0.475994	0.0458506
TNR6	TNFA	0.472896	0.0474836
FGF6	FGFR2	0.472896	0.0474836
TNF10	TR10B	0.471864	0.0480376
WNT5A	FZD5	0.471864	0.0480376
EFNA2	EPHA3	0.470831	0.0485965
PTHR	PRLHR	0.470831	0.0485965
SORT	GRN	0.469799	0.0491603
CO5	C5AR2	0.468766	0.049729
PD1L1	PDCD1	0.467734	0.0503027
TNFB	TNR1B	0.466701	0.0508813
